# Supplementary material for: Cardiolipin metabolism regulates expression of muscle transcription factor MyoD1 and muscle development
Source: J Biol Chem. 2023 Feb 4;299(3):102978. doi: 10.1016/j.jbc.2023.102978 (PMC9999232; doi:10.1016/j.jbc.2023.102978)
Supplement: Supplemental Table 1 [file mmc1.xlsx]

## Sheet: DifferentialExpression
TAZKO/WT	log2FC	logCPM	LR	PValue	FDR	TAZKO1	TAZKO2	TAZKO3	WT1	WT2	WT3
Col1a1	-5.57528	8.04183	685.369	4.54249e-151	9.77362e-147	138	88	41	4936	4500	5181
Thbs1	2.19301	9.49167	288.95	8.42119e-65	9.05951e-61	10851	12647	5769	2279	2376	2660
Krt14	2.93285	8.30036	270.813	7.54786e-61	5.41332e-57	5653	4788	3042	578	567	943
Stc1	6.9803	6.67026	242.98	8.81037e-55	4.7391e-51	1477	2493	1040	2	8	36
Ctgf	-2.81043	7.95873	233.186	1.20366e-52	5.17961e-49	714	559	267	4031	4189	4051
Mal	5.53609	4.58495	206.954	6.34509e-47	2.27535e-43	379	576	217	4	14	10
Nefl	-1.93271	8.23291	182.359	1.48039e-41	4.25539e-38	955	1249	781	5096	3956	4441
Zfp704	-4.47479	4.80599	182.227	1.58222e-41	4.25539e-38	28	28	4	546	430	530
Dpysl3	-1.77507	8.61374	173.407	1.33407e-39	3.18932e-36	1381	1661	1154	5677	5278	6220
Mcpt8	3.89843	5.65507	170.979	4.52121e-39	9.72785e-36	754	897	594	96	38	45
Nefm	-4.37517	5.36515	163.264	2.1906e-37	4.28482e-34	56	22	14	648	821	726
Cadm1	-5.77666	4.28121	162.806	2.75868e-37	4.94632e-34	12	0	4	319	347	397
Ank	-1.84667	8.69176	155.889	8.95088e-36	1.48144e-32	1514	2178	820	6192	5777	6341
Col18a1	1.66184	8.13218	154.797	1.55089e-35	2.3835e-32	3635	4715	2172	1187	1269	1353
Ripk3	-10.559	3.46833	152.15	5.87439e-35	8.42622e-32	0	0	0	188	174	250
Pdk4	3.41644	5.24089	141.666	1.15029e-32	1.52411e-29	595	887	276	70	43	71
Igfbp2	-2.73625	5.87704	141.575	1.20421e-32	1.52411e-29	112	123	118	1024	809	1053
Tmem176b	3.52827	4.94258	140.446	2.12649e-32	2.54187e-29	401	514	401	37	39	63
Frmpd1	4.29819	4.66705	138.86	4.72507e-32	5.35076e-29	353	465	321	13	16	41
Gstt3	3.0423	4.87379	131.627	1.80522e-30	1.94206e-27	487	564	244	51	58	70
Rhou	-1.918	6.56813	128.375	9.29015e-30	9.51842e-27	318	404	234	1546	1110	1609
Mt2	1.86822	7.64333	127.282	1.61187e-29	1.57641e-26	2646	2895	1940	952	572	931
Rgs17	5.69492	4.61971	119.357	8.74747e-28	8.18307e-25	381	448	310	5	20	0
Stmn2	1.55623	7.74231	113.792	1.44749e-26	1.29767e-23	2370	3143	2071	1017	973	1083
Wnt7b	1.65307	7.60456	112.182	3.26024e-26	2.8059e-23	2596	2577	1840	765	791	1116
Sez6l2	10.1127	2.99709	110.9	6.2236e-26	5.15027e-23	156	117	99	0	0	0
Sorbs2	-3.19374	5.03426	108.508	2.08007e-25	1.61408e-22	32	77	44	457	502	707
Gap43	-4.14117	4.84236	108.489	2.1005e-25	1.61408e-22	31	9	28	523	408	597
Msn	-1.21617	9.55311	101.958	5.67039e-24	4.20704e-21	4286	4600	2253	9882	9560	10262
Myod1	-10.0358	2.96141	98.6647	2.99089e-23	2.14507e-20	0	0	0	186	126	109
Nlrp4e	4.50027	3.76206	98.3809	3.45168e-23	2.39569e-20	327	210	104	13	7	12
Fhl1	-1.68454	7.83714	98.0823	4.01352e-23	2.69859e-20	940	1173	556	2963	3859	2935
Ablim1	1.71431	6.31837	97.423	5.59905e-23	3.65058e-20	1152	1294	583	358	343	351
Krt19	-4.09675	4.09614	96.0888	1.09847e-22	6.95137e-20	7	23	14	373	195	339
Maged1	-1.55237	8.56132	95.6603	1.36387e-22	8.38427e-20	1353	2275	1074	4869	4556	6634
Dkk2	-4.01135	4.0856	95.587	1.41533e-22	8.45897e-20	23	11	12	232	370	275
Fstl1	-1.2103	10.2019	95.4374	1.52639e-22	8.87616e-20	6066	8067	3506	15163	14745	16676
Socs2	-4.34986	4.04476	94.0066	3.14466e-22	1.78054e-19	14	5	15	270	339	253
Nptx1	1.54584	6.65904	91.9856	8.73087e-22	4.81675e-19	1190	1596	862	449	502	502
Kitl	-2.45423	5.18299	91.4242	1.15948e-21	6.23687e-19	69	126	72	541	490	705
Crabp2	-3.13969	4.63861	89.8961	2.51005e-21	1.31723e-18	65	43	17	444	302	521
Decr1	-7.15679	2.87838	89.7504	2.70179e-21	1.38409e-18	1	0	1	106	126	165
Myo1b	-5.14757	3.3163	89.0386	3.87192e-21	1.9374e-18	7	6	0	167	131	241
Ifitm1	2.11163	5.61861	88.4759	5.14588e-21	2.51633e-18	689	843	420	204	114	209
Slpi	-1.35369	7.17242	88.0828	6.27718e-21	3.00133e-18	685	776	485	2107	1615	2166
Asap1	1.0823	8.88592	86.4902	1.40434e-20	6.56863e-18	5709	6265	3601	2686	2686	3235
Dusp6	-1.73838	6.86003	85.1939	2.7049e-20	1.23827e-17	562	491	260	2056	1513	1469
Ppp2r2b	3.67189	3.93909	83.6127	6.01856e-20	2.69782e-17	187	304	183	11	27	24
Vgll2	-7.12205	2.80007	82.9538	8.39956e-20	3.68827e-17	0	2	0	100	111	166
Dusp1	-1.68136	6.40951	82.7821	9.16165e-20	3.94244e-17	286	463	232	1377	1001	1295
Srpx2	-1.6409	6.08062	82.6007	1.00419e-19	4.23652e-17	274	332	187	1033	943	903
Ezr	-1.14804	8.45286	80.978	2.28248e-19	9.44422e-17	1956	2147	1194	4989	3640	5122
Wisp1	1.06729	9.26367	79.9499	3.84028e-19	1.55901e-16	7908	8373	4193	3619	3499	4143
Tspan7	-4.99248	3.26551	77.7188	1.18804e-18	4.7337e-16	0	7	6	149	162	200
Peg10	1.47537	6.73918	77.1615	1.57537e-18	6.16285e-16	1620	1540	730	553	512	531
Gadd45g	1.31867	7.23042	76.5729	2.12234e-18	8.15435e-16	1989	2006	1192	956	699	777
Camk1d	-9.70039	2.63832	76.4713	2.23432e-18	8.43398e-16	0	0	0	88	145	97
9030425E11Rik	-1.7174	5.79749	76.0931	2.70595e-18	1.00382e-15	237	259	135	679	789	939
Ngef	-3.23369	4.18892	75.2358	4.1772e-18	1.52333e-15	35	29	19	392	311	205
Hspb1	-1.65644	6.94213	74.9295	4.87827e-18	1.74935e-15	537	586	318	1552	1291	2513
Akr1c13	3.2605	4.07779	74.6296	5.67844e-18	2.00291e-15	249	320	170	20	19	52
Bhlhb9	-4.68882	3.61958	73.8691	8.3471e-18	2.89671e-15	3	19	1	162	238	253
Tagln	-1.53249	6.23105	73.5748	9.68928e-18	3.30912e-15	378	315	227	1052	944	1160
Acta1	-2.90535	4.37784	72.5258	1.64864e-17	5.54251e-15	54	56	13	383	259	392
Tshz1	-1.50902	5.97341	72.4896	1.67918e-17	5.55835e-15	283	313	189	841	791	997
Mt1	1.18541	7.57442	72.3724	1.7819e-17	5.80899e-15	2210	2549	1590	1249	944	1105
Klf2	-1.54928	7.22623	71.9339	2.22531e-17	7.14624e-15	831	592	413	2260	1614	2489
Col1a2	-1.06949	10.6527	71.8015	2.3797e-17	7.52964e-15	9966	9335	5803	22575	19345	19688
Rbpms	-2.42791	5.17519	71.5926	2.64551e-17	8.2494e-15	146	74	53	549	512	657
Cav1	1.25127	7.08436	71.5289	2.7322e-17	8.398e-15	1685	2118	933	800	674	802
Prdx4	-1.22049	7.09062	71.0632	3.45969e-17	1.04843e-14	721	811	453	2022	1530	1852
Ptprm	-3.50931	3.50917	70.9263	3.70817e-17	1.10812e-14	12	20	11	224	166	187
Ptprg	-4.85815	3.43441	70.7075	4.14311e-17	1.22114e-14	3	15	0	226	199	146
Fam19a5	1.60945	6.7206	70.5849	4.4088e-17	1.28189e-14	1331	1313	1071	595	372	512
Tuba1a	-1.22022	10.8176	70.2075	5.33823e-17	1.53143e-14	10160	9393	6399	28235	17984	25779
Ccng1	1.10492	7.89888	69.6951	6.92176e-17	1.95959e-14	2965	3509	1593	1413	1256	1637
Col6a2	-2.44915	4.32249	69.6519	7.07496e-17	1.97695e-14	53	64	32	335	247	369
Tlx2	1.87764	5.22646	69.4977	7.65047e-17	2.11035e-14	462	585	359	173	128	151
Nfix	-1.08414	8.37867	67.5627	2.04088e-16	5.55842e-14	1829	1896	1341	4437	4085	4249
Ptp4a3	1.25557	7.04113	67.1187	2.55644e-16	6.87554e-14	1622	1885	1013	691	597	930
Dlc1	-1.31042	6.31301	65.4227	6.044e-16	1.60547e-13	414	446	248	1061	931	1220
Tmsb4x	-1.23191	10.8425	64.6502	8.9446e-16	2.34698e-13	10101	12865	4708	21617	23136	28345
Arhgap29	-1.36569	6.08805	63.5551	1.5594e-15	4.0424e-13	341	367	211	904	805	1068
Slco4a1	-4.2995	4.799	63.1305	1.9346e-15	4.95534e-13	47	23	0	400	467	625
Mapt	2.51432	4.76517	62.8637	2.21516e-15	5.60723e-13	450	447	233	118	54	56
Phlda1	-0.909664	8.99425	62.2724	2.99084e-15	7.48266e-13	3086	3612	1935	6667	5420	6816
Cyp11a1	9.46093	2.34067	62.1139	3.24157e-15	8.01673e-13	61	72	89	0	0	0
Mdm2	1.20282	7.87944	61.6903	4.01952e-15	9.82772e-13	3085	3404	1617	1082	1373	1583
Popdc3	1.01202	8.35724	61.5693	4.27425e-15	1.03331e-12	3494	4698	2473	2284	1762	2121
Ttyh3	-1.86833	5.55333	61.1118	5.39235e-15	1.28913e-12	157	252	93	601	571	926
Tsc22d3	-2.05854	5.18971	60.9623	5.81787e-15	1.37557e-12	90	122	111	581	496	575
Cd248	-2.53575	4.29858	60.6828	6.70519e-15	1.56814e-12	49	37	45	326	281	328
Megf10	1.67488	5.82898	60.4015	7.7354e-15	1.78962e-12	942	840	373	258	259	246
Csrp2	-1.10641	8.39674	60.0968	9.0306e-15	2.06705e-12	1673	2099	1333	5085	3530	4453
Atp1b1	-7.4359	2.34191	59.8547	1.02123e-14	2.31292e-12	0	1	0	97	57	118
Iglon5	9.26736	2.18526	59.69	1.11038e-14	2.48864e-12	97	85	37	0	0	0
Bhlhe41	1.60057	5.57809	58.8118	1.73497e-14	3.84842e-12	527	830	397	233	191	247
Celf2	-1.33035	7.69337	58.6207	1.91199e-14	4.19779e-12	1247	1136	536	2286	2571	3571
Rai14	-0.990855	7.52034	57.8057	2.89327e-14	6.28803e-12	1034	1282	676	2196	2155	2568
Slc48a1	0.982367	8.90455	57.5224	3.34147e-14	7.18951e-12	5870	5616	3757	3355	2497	3307
Pdzrn3	-4.82544	2.89021	57.3111	3.72058e-14	7.92593e-12	6	6	0	81	146	162
Efhd1	-1.98142	5.02023	56.4083	5.88816e-14	1.24206e-11	122	111	78	626	351	484
Xirp2	-5.39619	2.86042	55.9736	7.34523e-14	1.53437e-11	0	8	0	113	92	186
Casp3	-1.25532	6.90277	55.1905	1.09394e-13	2.2632e-11	647	680	386	1278	1720	1751
Prps1	-1.1687	7.15202	55.1253	1.13083e-13	2.31724e-11	869	700	518	1928	1677	1965
Stk39	-1.52284	6.18206	55.06	1.16905e-13	2.37295e-11	365	312	218	833	1159	1023
Tmcc2	-1.68312	5.361	54.998	1.20652e-13	2.42612e-11	188	151	121	643	497	627
Rbbp7	-1.08577	6.69699	54.4883	1.56377e-13	3.11537e-11	581	665	366	1359	1254	1369
Cdh13	-1.53453	5.6649	54.2354	1.77852e-13	3.5107e-11	210	232	171	736	558	845
Napsa	9.28044	2.16266	53.8984	2.11126e-13	4.12963e-11	69	49	77	0	0	0
Huwe1	-1.04766	7.48779	53.7659	2.25855e-13	4.37792e-11	1011	1220	627	1949	2241	2661
Cd34	-1.84267	4.93248	53.6276	2.42329e-13	4.65532e-11	130	106	79	414	474	444
Pcolce2	-1.01218	8.42902	53.2764	2.89769e-13	5.5174e-11	1929	2581	1143	4589	4335	4061
Igfbp5	-1.14123	7.24481	53.0854	3.19356e-13	6.02743e-11	838	1063	449	2236	1572	2127
Sema6a	1.20405	6.23886	52.837	3.62415e-13	6.78062e-11	851	1080	611	408	405	480
Nme4	-9.85463	2.78353	52.5069	4.28743e-13	7.95245e-11	0	0	0	190	153	19
Tubb3	-1.32687	6.06702	52.2716	4.83313e-13	8.888e-11	354	339	222	1031	733	950
Dap	-0.838605	9.94706	52.2314	4.93319e-13	8.99514e-11	6273	6984	3934	13058	9923	13028
Blnk	-1.21242	6.27492	51.1012	8.77262e-13	1.58615e-10	434	483	230	1107	851	1110
Tmem121	-9.41527	2.3702	50.6872	1.08324e-12	1.94224e-10	0	0	0	178	51	46
Tmem65	-1.10142	7.1236	50.2619	1.34534e-12	2.39226e-10	806	961	427	1679	1520	2220
Spry4	-4.49491	2.73386	49.9932	1.5428e-12	2.72089e-10	3	3	6	140	86	119
Timp1	-0.885101	9.08954	49.9477	1.57899e-12	2.76207e-10	3423	3373	2331	7207	5959	6858
S100a6	-0.837674	12.8108	49.9004	1.61749e-12	2.8066e-10	45647	49372	29515	98778	75827	86591
Fth1	0.789137	11.5481	49.3354	2.15729e-12	3.7133e-10	32880	36033	22327	20667	18046	23728
Sh3kbp1	-0.920313	7.52568	49.2321	2.27398e-12	3.88309e-10	1166	1325	642	2336	2052	2446
Plac8	-9.07175	2.04431	49.1875	2.32623e-12	3.94104e-10	0	0	0	56	90	68
Trib1	-1.33407	6.47848	48.9741	2.59368e-12	4.35981e-10	497	536	226	1430	1104	1063
Wls	-1.21268	7.97522	48.8751	2.72791e-12	4.5499e-10	1115	2009	697	3252	3179	3515
Coro2b	-2.43024	3.84439	48.8457	2.76912e-12	4.5831e-10	28	56	24	220	204	250
Pls3	-1.12274	7.33908	48.2408	3.7697e-12	6.19152e-10	744	1158	579	1781	2000	2511
Enah	-1.4209	6.60578	47.7772	4.77509e-12	7.7834e-10	448	605	258	943	1402	1665
Wbp5	-1.04053	6.94625	47.0851	6.79711e-12	1.0996e-09	801	805	384	1613	1404	1685
Ccl9	1.65649	4.78303	47.021	7.02302e-12	1.12767e-09	335	430	241	116	121	136
Arhgef9	-8.95682	1.94122	46.8105	7.81939e-12	1.24624e-09	0	0	0	62	59	80
Il1rap	-2.66975	3.71948	45.7347	1.35402e-11	2.14214e-09	20	50	17	245	201	182
Vegfc	3.50918	3.39436	45.6497	1.4141e-11	2.22086e-09	184	238	67	21	4	23
1300014I06Rik	-1.2884	6.1585	45.239	1.74397e-11	2.71907e-09	406	315	258	1010	871	977
Pcdh19	-0.986589	7.85252	44.8918	2.08228e-11	3.22319e-09	1349	1754	747	2494	2808	3408
Ubqln2	-1.03341	6.47034	44.8041	2.17763e-11	3.3467e-09	488	579	336	1116	1019	1235
Cdyl	-2.73254	3.76334	44.6571	2.34739e-11	3.58202e-09	42	19	21	198	257	191
Lrp11	1.56002	5.09557	44.4863	2.5615e-11	3.88121e-09	373	563	297	158	167	161
Tmem176a	3.55126	2.98146	44.4144	2.65727e-11	3.99817e-09	170	125	60	6	14	14
Tnc	-1.86166	6.06938	44.2606	2.87447e-11	4.29494e-09	335	332	81	864	1091	1000
Pole4	1.05477	6.86557	44.2316	2.91731e-11	4.32888e-09	1307	1526	943	644	608	906
Cpe	-1.16757	6.39043	43.9241	3.41363e-11	5.03066e-09	461	536	267	916	1163	1189
B3galnt1	-4.54263	2.66881	43.2246	4.88034e-11	7.14322e-09	1	4	6	154	84	90
Ikzf2	2.73844	3.32482	43.0667	5.2906e-11	7.66944e-09	152	199	78	21	28	23
Akap12	-1.23516	6.22033	43.0591	5.31115e-11	7.66944e-09	470	444	191	953	956	1045
Lipg	-9.06845	2.04529	42.8486	5.9145e-11	8.48375e-09	0	0	0	133	38	46
Tapbp	0.936423	7.20431	42.7835	6.11463e-11	8.71273e-09	1650	1886	1129	950	980	919
Kdm5c	-1.08829	6.37737	42.6844	6.43248e-11	9.10534e-09	418	560	307	974	1056	1159
Gchfr	0.95279	7.85096	42.4849	7.12303e-11	1.00169e-08	2540	2641	1992	1651	1281	1525
Tgfbr2	1.07508	6.94815	42.4268	7.3378e-11	1.0252e-08	1244	1749	1025	681	799	756
Hspa1b	-1.69493	5.15259	42.4019	7.43192e-11	1.03165e-08	163	201	60	440	491	602
Fam119a	1.19027	6.24022	42.1059	8.64617e-11	1.19251e-08	827	977	681	493	399	406
Rhoc	-0.915135	9.0349	42.0861	8.73436e-11	1.197e-08	3483	3361	1978	7711	5000	6800
Nes	-0.777576	9.48819	41.8585	9.81251e-11	1.33624e-08	4580	5137	3055	7718	7946	10100
Mtap2	-2.60228	3.68815	41.6034	1.11799e-10	1.51287e-08	25	31	27	237	223	144
1700007K13Rik	8.77432	1.70759	41.3952	1.2436e-10	1.66341e-08	63	57	32	0	0	0
Cdk5r1	1.39718	5.81054	41.3935	1.2447e-10	1.66341e-08	709	856	426	267	206	412
Sgms2	-1.24557	5.90955	41.2559	1.33546e-10	1.77369e-08	325	410	155	800	755	831
Ly6e	0.913321	8.05006	41.138	1.41854e-10	1.87247e-08	2694	3184	2288	1862	1571	1769
Iqcg	9.16986	2.07621	41.0624	1.47443e-10	1.93438e-08	14	125	58	0	0	0
Spin4	-2.31686	3.65269	40.8416	1.6508e-10	2.15264e-08	37	50	16	201	177	203
Eif1ax	-0.784467	7.98561	40.7299	1.74789e-10	2.26552e-08	1676	1825	1022	3153	2585	3374
Ak1	0.920038	7.73518	40.4624	2.00432e-10	2.58233e-08	2303	2928	1553	1592	1050	1558
Fam125b	-1.73792	4.44757	40.0519	2.47303e-10	3.16725e-08	106	91	47	301	290	350
Sema3c	-3.80418	2.99765	39.7901	2.8278e-10	3.60017e-08	9	18	0	141	153	109
Plat	-1.74024	4.35354	39.734	2.91017e-10	3.68325e-08	78	94	53	327	243	312
Prrx1	-1.16281	5.77949	39.5131	3.25863e-10	4.10015e-08	298	340	184	748	690	697
Smc1a	-0.909081	8.22242	39.4908	3.29602e-10	4.12309e-08	1865	2147	1078	2965	3705	4370
Rap1gds1	-1.10492	6.21275	39.472	3.32791e-10	4.12408e-08	341	524	274	955	880	1025
Sc4mol	-0.947801	8.38181	39.4678	3.33514e-10	4.12408e-08	2415	2211	1030	3827	3741	4922
Sema3e	1.09822	6.31923	39.4331	3.39496e-10	4.17405e-08	1017	1136	532	427	506	499
Pde2a	1.39244	5.3809	39.0979	4.03073e-10	4.92757e-08	629	479	337	215	192	243
9030617O03Rik	1.16877	5.81155	39.0074	4.22193e-10	5.13215e-08	646	728	478	324	273	384
Itgb7	1.22643	5.80465	38.9765	4.28941e-10	5.16465e-08	705	646	496	336	294	313
Otud1	-2.09863	3.99451	38.9708	4.30189e-10	5.16465e-08	70	56	22	231	205	288
Cacng1	1.20533	6.58662	38.9623	4.32068e-10	5.16465e-08	984	1267	903	651	400	604
Mbnl1	0.85227	9.48709	38.8832	4.49943e-10	5.3486e-08	8914	10006	4170	4531	4473	5520
Efnb1	-2.04086	3.87026	38.7997	4.6961e-10	5.55171e-08	48	54	33	204	235	210
Tsc22d1	0.839542	9.17786	38.7465	4.8258e-10	5.67388e-08	5537	7320	4796	4114	3676	3953
Sqle	-0.826824	7.94475	38.673	5.01087e-10	5.85945e-08	1576	1597	1072	3075	2464	3425
Ccdc60	6.40388	1.88512	38.6522	5.06462e-10	5.89029e-08	77	47	43	0	0	2
Etv4	-1.37438	5.40855	38.6396	5.0975e-10	5.89666e-08	247	189	130	566	572	582
Eif4g3	-1.58985	5.88458	38.3179	6.01097e-10	6.91615e-08	177	360	176	583	863	1058
Vcan	-1.04876	7.18645	38.2711	6.15678e-10	7.04623e-08	1025	945	401	1789	1748	2023
Gstt1	4.0588	4.00475	38.1643	6.50317e-10	7.40329e-08	158	350	207	35	0	17
Tmem119	1.33355	5.78408	37.915	7.38935e-10	8.36785e-08	703	813	412	333	316	226
H2afx	-0.749754	8.50855	37.8103	7.79675e-10	8.78298e-08	2324	2785	1500	4287	4317	4279
Egln3	1.31684	5.81586	37.5856	8.74871e-10	9.80403e-08	561	879	491	368	270	271
Ptgfrn	-0.954378	6.87693	37.2962	1.01482e-09	1.13135e-07	722	890	375	1366	1428	1589
Dcbld2	-0.827341	7.66854	37.1758	1.07946e-09	1.19712e-07	1272	1443	832	2153	2493	2704
Papss1	-0.966675	7.65797	37.1659	1.08495e-09	1.19712e-07	1363	1315	679	2973	1879	2763
Dapk2	1.38816	5.78913	37.1049	1.1194e-09	1.22883e-07	751	733	446	389	193	287
Ngfr	-4.87564	2.50427	36.9599	1.20587e-09	1.31703e-07	0	9	0	73	102	120
Azin1	-0.748585	8.20965	36.769	1.32988e-09	1.44513e-07	2043	2297	1103	3434	3302	3775
Drp2	-3.52922	2.82144	36.5333	1.50082e-09	1.62269e-07	9	18	1	115	105	135
Sh3gl3	2.38962	4.12841	36.4464	1.56924e-09	1.68819e-07	176	292	213	42	29	90
Stc2	-8.75473	1.75211	36.3869	1.61789e-09	1.73187e-07	0	0	0	93	45	35
Tnnt2	0.96034	6.94145	36.366	1.63532e-09	1.74186e-07	1254	1594	1021	695	728	944
Des	-0.768704	8.50203	36.1773	1.80157e-09	1.90948e-07	2203	2463	1702	4404	3788	4776
Phf17	0.824062	7.65926	36.1199	1.85541e-09	1.95691e-07	2342	2763	1278	1250	1366	1512
Pak3	-6.7826	1.7465	36.0887	1.88535e-09	1.97094e-07	1	0	0	52	48	73
Gm773	1.89519	4.42667	36.087	1.88703e-09	1.97094e-07	314	320	184	77	51	133
Snord104	1.25897	5.92974	36.0337	1.93933e-09	2.01578e-07	871	754	457	297	393	315
Acta2	-0.897056	10.9638	35.9245	2.05114e-09	2.12175e-07	13338	11978	8138	29416	18226	26471
Cacnb2	-8.65808	1.66708	35.7196	2.27863e-09	2.34579e-07	0	0	0	75	34	55
Acsl4	-1.10563	7.02677	35.5179	2.52719e-09	2.58929e-07	842	814	388	1285	1632	2137
Vps4a	-0.997761	6.61718	35.3251	2.7901e-09	2.83835e-07	491	670	406	1207	1012	1502
Gnl3l	-1.02775	6.4778	35.3205	2.79666e-09	2.83835e-07	611	569	269	1162	966	1266
Actg2	-2.46755	3.50788	35.2018	2.97251e-09	3.00266e-07	28	26	25	243	132	157
Aif1l	0.911249	7.93776	35.0922	3.14453e-09	3.16157e-07	2574	2843	2119	1819	1495	1489
Rhoj	-1.11575	6.31946	34.9779	3.33467e-09	3.32876e-07	557	467	223	1046	977	1062
Col6a1	-1.21557	5.73447	34.9738	3.34175e-09	3.32876e-07	266	357	163	780	698	608
Sdc2	-0.807357	7.75131	34.7998	3.65415e-09	3.62316e-07	1200	1785	853	2531	2423	2811
Ngfrap1	-0.836355	7.38523	34.6923	3.86158e-09	3.81128e-07	1001	1135	733	2029	1660	2411
6720456B07Rik	0.728995	8.07105	34.5436	4.16815e-09	4.09506e-07	2886	3226	1963	1952	1618	2185
Marcks	-0.875603	7.99719	34.4279	4.42335e-09	4.32604e-07	1499	2080	891	2647	3002	3735
Klhl23	-5.67225	1.93786	34.3709	4.55486e-09	4.4345e-07	3	0	0	78	53	66
Dcn	-2.14898	3.71093	34.3379	4.6328e-09	4.49006e-07	46	34	31	165	218	205
Slc10a3	-1.37146	5.61244	34.297	4.73108e-09	4.55524e-07	181	276	185	725	475	807
C1ra	1.87809	4.2028	34.2924	4.7424e-09	4.55524e-07	203	325	169	94	47	82
Uchl1	-6.79303	1.73065	34.2338	4.88715e-09	4.67341e-07	0	1	0	79	51	39
Fzd2	-0.724338	7.7539	34.0857	5.27384e-09	5.02089e-07	1457	1676	852	2555	2306	2762
Cables1	-8.62916	1.63709	33.8778	5.86854e-09	5.56245e-07	0	0	0	28	62	69
1700112E06Rik	3.03863	2.84254	33.7323	6.32423e-09	5.96807e-07	129	108	67	22	9	12
Srgap3	1.18793	5.67723	33.2284	8.19462e-09	7.69936e-07	677	661	384	245	327	304
Car13	0.99127	6.23093	33.1574	8.49916e-09	7.95078e-07	814	944	621	448	482	485
Sox9	-0.738236	9.18113	32.8932	9.73614e-09	9.06852e-07	4156	4637	2031	6587	6453	7533
5730455P16Rik	0.960182	6.0985	32.765	1.03999e-08	9.645e-07	795	919	489	428	382	510
2310033P09Rik	-1.30703	5.1193	32.5197	1.17988e-08	1.08954e-06	155	213	114	541	394	458
Dab2	-0.907793	6.89182	32.4833	1.20224e-08	1.10544e-06	758	889	396	1290	1338	1772
Tubb2a	-0.979201	7.48748	32.3936	1.25898e-08	1.15269e-06	983	987	841	2484	1746	2547
Aldh3b1	1.64801	4.57096	32.1349	1.43832e-08	1.31131e-06	298	258	266	108	101	114
Snrnp48	0.939475	6.45831	32.042	1.50878e-08	1.36974e-06	1061	1207	577	503	581	617
H2afy2	-4.50165	2.22341	32.0266	1.52075e-08	1.37481e-06	4	0	4	75	73	89
AA465934	0.836747	7.62756	31.8288	1.68379e-08	1.51583e-06	2418	2160	1488	1158	1327	1532
Atp6ap1	-0.964184	6.69737	31.7678	1.73752e-08	1.55768e-06	749	628	344	1409	1205	1258
Fyn	-0.935949	6.83008	31.4201	2.07821e-08	1.85306e-06	544	820	499	1489	1203	1544
Ccdc136	1.63307	4.50007	31.4145	2.08422e-08	1.85306e-06	333	266	208	133	78	100
Timp3	-0.759065	8.93285	31.3375	2.16851e-08	1.92007e-06	3480	3722	1768	5118	6031	6194
Snx27	-0.808286	7.73731	31.2786	2.2353e-08	1.9711e-06	1601	1491	736	2640	2170	2915
Las1l	-1.08931	5.93255	31.1804	2.35127e-08	2.06489e-06	417	321	205	748	746	850
Ptprk	-0.847052	7.00464	31.0367	2.53199e-08	2.21457e-06	914	859	468	1419	1475	1781
Pdpn	-0.702724	8.24449	30.9926	2.59008e-08	2.2525e-06	1904	2400	1301	3879	3279	3460
Ddt	0.912903	6.90505	30.988	2.5963e-08	2.2525e-06	1101	1633	999	791	687	880
Tmem164	-1.3464	5.3768	30.9606	2.63315e-08	2.2753e-06	159	262	142	642	393	660
Msln	0.789889	6.87057	30.8768	2.74937e-08	2.36622e-06	1365	1416	814	833	715	883
Etfb	0.727284	7.36001	30.7518	2.93233e-08	2.51362e-06	1690	2050	1198	1182	1064	1258
Gch1	2.10254	3.52299	30.6913	3.02513e-08	2.58288e-06	155	225	82	44	29	49
Spg20	0.726617	7.50668	30.666	3.06496e-08	2.60654e-06	2102	2180	1229	1274	1122	1498
Rspo3	8.39711	1.34618	30.4822	3.36939e-08	2.85416e-06	44	43	28	0	0	0
Cyp26b1	1.73912	4.41033	30.4473	3.43063e-08	2.89465e-06	270	301	203	101	110	60
Ngf	1.65077	4.52613	30.224	3.84921e-08	3.23514e-06	336	246	230	116	72	128
Nbea	1.87694	4.01022	30.1756	3.94641e-08	3.29554e-06	271	169	153	70	66	56
Nsdhl	-0.896466	7.22575	30.173	3.95171e-08	3.29554e-06	908	955	635	2077	1324	2157
Fundc2	-0.764695	7.58394	29.9218	4.49817e-08	3.73678e-06	1171	1375	860	2023	2309	2487
Wwtr1	0.644904	8.41534	29.8463	4.67697e-08	3.87037e-06	3756	4277	2175	2557	2215	2792
Cotl1	-0.779816	7.15822	29.8245	4.72974e-08	3.89133e-06	890	1059	596	1878	1384	1867
Cst6	-1.89323	4.37767	29.8143	4.75478e-08	3.89133e-06	43	83	73	360	230	329
Zfpm2	-1.83189	4.17758	29.8136	4.75655e-08	3.89133e-06	83	93	24	275	269	241
Irx3	-1.91077	4.19299	29.7715	4.86088e-08	3.95165e-06	85	87	22	221	304	277
Slk	-0.69947	7.96568	29.769	4.86701e-08	3.95165e-06	1700	1970	997	2651	2878	3224
Pde5a	-2.56806	3.18459	29.7294	4.96765e-08	4.01819e-06	29	30	6	114	155	157
Phlda3	0.733174	7.97036	29.7142	5.00672e-08	4.03463e-06	2654	2903	1919	1987	1467	1897
Tiam1	-4.8554	2.23212	29.6268	5.23748e-08	4.20484e-06	6	1	0	91	31	125
Tagln2	-0.735563	10.9123	29.5514	5.44532e-08	4.35545e-06	14546	12454	7953	25984	19127	23252
Ipo4	-1.1353	5.61212	29.5141	5.55128e-08	4.42375e-06	288	273	173	755	561	574
Pfkfb4	1.25284	5.03371	29.4615	5.70383e-08	4.52855e-06	429	480	225	170	193	180
Ndufa4	0.846951	6.94475	29.3936	5.90711e-08	4.6727e-06	1309	1796	804	781	858	842
Zrsr2	-1.01043	6.55153	29.2073	6.50353e-08	5.12287e-06	553	761	257	1124	1175	1239
Ccdc74a	2.26951	3.51022	29.2012	6.52383e-08	5.12287e-06	183	185	91	23	26	62
Ndufc1	0.794799	7.6716	29.191	6.55836e-08	5.13126e-06	2254	2701	1374	1654	1301	1251
Syt13	0.74912	8.95766	29.059	7.0208e-08	5.45362e-06	5094	5686	3994	4051	2913	3563
Mylk2	1.75952	3.95409	29.0589	7.02107e-08	5.45362e-06	245	224	114	67	74	55
Smtn	-0.900579	6.49457	28.838	7.86939e-08	6.09057e-06	593	516	384	1071	1009	1242
Lgals3bp	2.13753	4.0113	28.829	7.90603e-08	6.09382e-06	131	365	147	74	53	39
Osbp2	-0.865917	6.52546	28.823	7.93024e-08	6.09382e-06	568	693	338	1279	964	1123
Obfc2a	1.29327	5.61392	28.5955	8.9187e-08	6.82899e-06	599	823	316	190	309	298
Trio	-0.9745	6.94038	28.5636	9.0673e-08	6.91816e-06	778	971	341	1418	1617	1548
Sipa1l2	-1.61076	4.61492	28.5135	9.30493e-08	7.07438e-06	79	170	53	397	269	375
Cks1b	-0.900455	6.97178	28.2522	1.06492e-07	8.06787e-06	869	891	408	1836	1234	1570
Add3	-1.09196	5.42759	28.1898	1.09983e-07	8.27545e-06	245	244	165	513	498	643
Hebp2	1.18231	5.1336	28.1895	1.10001e-07	8.27545e-06	477	447	257	220	164	224
Ammecr1	-1.2603	5.43527	28.1202	1.14012e-07	8.54735e-06	165	238	187	541	572	599
Chrna1	-0.774823	7.13277	27.9989	1.21385e-07	9.06846e-06	1033	963	531	1691	1435	1906
Prkx	-1.35518	4.57229	27.9152	1.26752e-07	9.43667e-06	128	127	68	292	319	346
Ubl4	-1.13262	6.06118	27.8228	1.32947e-07	9.86377e-06	313	365	295	1033	634	936
Has1	-1.2748	5.61856	27.745	1.38407e-07	1.02335e-05	287	317	116	839	474	659
Ampd3	1.543	4.24123	27.7261	1.39765e-07	1.02985e-05	205	263	190	97	75	100
Dpm3	-0.860081	7.66292	27.6258	1.47199e-07	1.08087e-05	1540	1434	620	2758	2120	2533
Rgs16	-2.51646	2.94468	27.6194	1.47693e-07	1.08087e-05	13	29	12	109	119	129
Gcnt4	-8.49956	1.5253	27.6127	1.48201e-07	1.08091e-05	0	0	0	92	14	42
Abcg2	0.900404	6.09983	27.4118	1.64421e-07	1.19517e-05	813	798	526	474	383	499
Rsrc1	-0.751753	7.08116	27.3453	1.7018e-07	1.23286e-05	981	909	551	1667	1464	1675
Thbs2	-0.914528	6.63218	27.3339	1.71183e-07	1.23596e-05	487	815	380	1173	1051	1459
Taz	-2.37879	3.70891	27.2871	1.75379e-07	1.26202e-05	25	21	43	232	199	171
Capza2	0.781329	7.4058	27.1516	1.88107e-07	1.3491e-05	1977	2306	1031	1044	1231	1244
Slc25a4	-0.604895	10.0473	27.071	1.96115e-07	1.40104e-05	6680	8423	5066	12092	10768	13390
Ptpre	1.60986	3.96209	27.0658	1.9665e-07	1.40104e-05	188	253	127	77	54	86
Gstk1	5.61454	1.66917	27.0506	1.98199e-07	1.40741e-05	44	50	45	0	3	0
Ank2	-3.08301	2.57033	26.9603	2.07681e-07	1.46989e-05	8	18	4	89	70	131
Hdgf	-0.715829	10.2544	26.7301	2.33947e-07	1.65036e-05	7359	8531	5993	16468	11680	15013
Magea8	1.69833	4.62557	26.6076	2.49259e-07	1.75243e-05	389	364	175	57	130	139
Zmynd11	-0.721162	7.37434	26.6015	2.50045e-07	1.75243e-05	1052	1386	645	1788	1827	2241
Traf4	1.01216	6.5717	26.4796	2.66337e-07	1.86055e-05	1353	1123	633	758	468	561
Adamts2	-4.31488	2.39051	26.4424	2.71519e-07	1.89062e-05	3	1	6	98	126	35
Hnrnpa2b1	0.937553	8.09149	26.4349	2.72569e-07	1.8918e-05	3330	3799	1743	1235	1992	2050
Fam96b	-0.829315	6.61799	26.2889	2.93972e-07	2.03379e-05	524	764	419	1196	1012	1359
Emp3	-0.793782	9.27188	26.2475	3.00344e-07	2.07122e-05	3351	4092	3135	8428	6401	7389
Cnn3	-0.64267	9.62262	26.2285	3.03309e-07	2.08498e-05	6094	5974	3068	8372	8644	10230
Oxct1	-0.660252	9.38687	26.2098	3.06259e-07	2.09856e-05	5006	5472	2424	8217	6746	8321
Glg1	-0.729141	7.3138	26.0939	3.25203e-07	2.22129e-05	995	1214	686	1645	1919	2036
Acsbg1	1.42522	4.7199	26.0787	3.27788e-07	2.23186e-05	297	306	279	127	147	125
Runx1	0.802619	6.73431	26.039	3.34583e-07	2.27094e-05	1328	1388	636	716	697	782
Angptl2	-0.763943	7.17633	25.9963	3.42065e-07	2.31443e-05	958	1029	604	1441	1733	1972
Skp2	-0.742227	7.24429	25.9373	3.52696e-07	2.37887e-05	1084	1204	528	1800	1573	2016
Ctsl	-0.584427	9.56434	25.9073	3.58221e-07	2.40859e-05	4989	6293	3428	8333	7643	9837
Eya1	1.56965	4.19799	25.8538	3.68273e-07	2.46846e-05	299	264	116	103	71	86
Morc4	-1.12343	5.41715	25.7554	3.8754e-07	2.58953e-05	269	289	112	586	457	616
Armcx2	-0.721415	7.20591	25.6335	4.12805e-07	2.74982e-05	1035	1051	614	1820	1400	2011
Bid	0.77525	7.06033	25.589	4.22434e-07	2.80528e-05	1387	1761	944	866	999	902
Ly6a	-0.702722	6.9367	25.5084	4.40454e-07	2.91594e-05	817	946	506	1422	1299	1578
Dhx38	-0.95038	5.83975	25.4665	4.50121e-07	2.9708e-05	351	431	184	690	615	836
Cdc42ep2	-1.01659	6.10276	25.3675	4.73846e-07	3.11782e-05	489	408	217	947	642	1032
C3ar1	1.78957	3.72563	25.349	4.78394e-07	3.13814e-05	201	179	111	46	41	81
Snhg1	0.714545	7.57506	25.3139	4.87179e-07	3.18607e-05	2153	2286	1308	1208	1459	1399
Klhl22	0.974717	6.48566	25.3041	4.89666e-07	3.19262e-05	946	1017	812	616	416	692
Ccl5	4.91158	1.65181	25.2765	4.96716e-07	3.22881e-05	50	62	30	0	3	2
Unc5b	-0.616024	8.0503	25.241	5.05949e-07	3.27843e-05	1918	1938	1192	2951	2862	3267
Postn	-2.64575	3.27022	25.2355	5.07398e-07	3.27843e-05	6	27	25	134	144	179
Vac14	-2.01419	3.33311	25.1873	5.20232e-07	3.34996e-05	26	39	27	148	153	141
Naip2	2.95181	2.91923	25.1823	5.21582e-07	3.34996e-05	126	142	59	11	29	6
Ddah1	-0.704735	7.50438	25.1096	5.41612e-07	3.46663e-05	1197	1360	783	2004	1755	2657
Shox2	-1.36026	4.41605	25.1048	5.42971e-07	3.46663e-05	86	122	75	268	268	324
Spry2	-1.02574	5.5441	25.0584	5.56207e-07	3.54064e-05	301	274	166	651	553	554
H2-M3	5.30907	1.68031	25.0322	5.63812e-07	3.57151e-05	69	43	32	0	0	4
Tmem45a	1.15181	5.69063	25.0303	5.64377e-07	3.57151e-05	486	893	377	243	320	340
Slc7a5	-0.644422	7.94603	24.9128	5.99825e-07	3.7847e-05	1808	1911	993	2600	2656	3276
Agpat5	-0.754899	7.11813	24.8893	6.07178e-07	3.8199e-05	934	1166	476	1600	1540	1801
Adprh	-0.729635	7.09497	24.8577	6.17209e-07	3.87168e-05	965	1032	524	1707	1306	1840
Mmp2	-0.858954	6.93732	24.8194	6.29609e-07	3.93799e-05	610	847	593	1396	1324	1762
Cttnbp2nl	-1.01484	5.89489	24.7527	6.51768e-07	4.06477e-05	442	332	188	751	663	839
Hmgcr	-0.658665	7.60346	24.6984	6.70387e-07	4.1688e-05	1427	1530	753	2322	1943	2498
Diap2	-1.32656	4.57205	24.6837	6.75534e-07	4.1887e-05	92	148	83	287	310	355
Sec24d	-0.946175	6.23336	24.6726	6.79418e-07	4.20068e-05	409	647	232	972	862	965
Ttn	-2.4794	3.75714	24.5442	7.26237e-07	4.47728e-05	43	53	9	113	331	177
Ppp2cb	-0.927411	5.93318	24.4742	7.53103e-07	4.62965e-05	344	419	248	645	787	820
Sgsm2	1.1676	4.84956	24.3855	7.88604e-07	4.83407e-05	373	411	195	150	158	193
Psmd7	-0.55461	9.51183	24.3726	7.93893e-07	4.85267e-05	5436	5708	3231	8544	7503	8561
Ubap2l	-0.63565	8.04499	24.2024	8.67232e-07	5.28594e-05	1846	2109	1099	3001	3102	2950
Tap2	2.88312	3.02504	24.0355	9.45774e-07	5.74838e-05	186	119	49	19	27	6
Pgcp	-2.05198	3.27719	24	9.6334e-07	5.83865e-05	22	40	25	171	124	134
Mkx	1.82498	3.5222	23.9692	9.7888e-07	5.90918e-05	140	212	87	56	33	53
Pola1	-1.12526	6.03148	23.9661	9.8047e-07	5.90918e-05	325	432	236	560	978	980
Mcc	1.6495	4.17878	23.9371	9.95327e-07	5.98197e-05	172	380	132	81	61	106
Grb14	-4.58621	2.2909	23.9257	1.00126e-06	6.00087e-05	0	0	7	67	70	114
Sdsl	6.51848	1.31557	23.8054	1.06585e-06	6.34874e-05	24	77	17	1	0	0
Adssl1	1.52386	4.56939	23.8028	1.06725e-06	6.34874e-05	235	333	250	75	126	143
Ddx58	2.1358	3.25378	23.7979	1.07002e-06	6.34874e-05	110	112	125	32	28	39
Hmgcs1	-0.767777	8.28054	23.7959	1.07111e-06	6.34874e-05	2254	2245	1153	2939	3420	4796
Auts2	-1.4726	4.40853	23.7483	1.09792e-06	6.4898e-05	134	79	56	290	245	343
Itga6	-0.72934	7.70174	23.7309	1.10788e-06	6.52173e-05	1356	1748	773	2097	2590	2638
Exoc4	1.02722	5.78732	23.7283	1.10939e-06	6.52173e-05	647	766	394	250	362	414
Myadm	-0.593059	8.04462	23.6404	1.16124e-06	6.80796e-05	1942	1969	1179	3103	2753	3133
Lmna	-0.573884	10.5395	23.6222	1.17226e-06	6.85388e-05	11173	11171	6635	18199	13908	18556
Klf9	-0.958515	5.67212	23.5082	1.24381e-06	7.25253e-05	307	290	220	597	587	715
1110058L19Rik	1.18319	5.60011	23.4034	1.31346e-06	7.63792e-05	632	789	277	202	297	338
4933407C03Rik	-0.852786	6.14689	23.3413	1.35657e-06	7.85186e-05	394	544	286	976	742	859
Angptl4	0.753589	6.44413	23.3399	1.35754e-06	7.85186e-05	928	1118	607	574	597	660
2900062L11Rik	-5.28421	1.58442	23.2944	1.39005e-06	8.01833e-05	3	0	0	59	34	58
Dhcr24	0.698031	7.29229	23.2818	1.3992e-06	8.0495e-05	1600	1819	1203	1010	1056	1323
Dusp18	0.75792	7.02714	23.2224	1.44309e-06	8.27989e-05	1235	1933	868	963	807	978
Prmt7	-1.02769	5.44774	23.2165	1.44748e-06	8.28297e-05	226	303	164	637	421	601
Ssr3	-0.673289	8.21909	23.1868	1.47004e-06	8.38978e-05	2065	2523	1109	3036	3554	3756
Dyrk4	8.0776	1.0538	23.1113	1.52891e-06	8.70265e-05	19	50	24	0	0	0
D4Bwg0951e	0.719526	6.59952	22.9867	1.63126e-06	9.26072e-05	1028	1245	662	673	678	717
Synj2bp	0.988983	5.68534	22.9622	1.65215e-06	9.34067e-05	677	731	299	296	329	347
Mgam	2.2654	3.119	22.9601	1.65402e-06	9.34067e-05	140	90	98	28	34	20
Gmds	-0.91779	5.83773	22.8992	1.70726e-06	9.6161e-05	335	352	250	632	631	854
Edn1	-1.8607	3.89379	22.8884	1.71681e-06	9.64464e-05	58	92	15	245	193	211
Sgk1	-0.712405	7.8584	22.8761	1.72789e-06	9.68157e-05	1628	1783	903	3214	2516	2398
2400003C14Rik	-0.687576	7.35821	22.8575	1.74467e-06	9.75022e-05	1235	1197	642	2072	1553	2133
AK129341	8.13608	1.16662	22.8448	1.75623e-06	9.78941e-05	31	71	7	0	0	0
Ciapin1	-0.639698	8.62976	22.7204	1.87373e-06	0.000104174	3122	2605	1731	4778	4185	4695
Lyz2	8.07053	1.01307	22.7129	1.88104e-06	0.00010431	28	27	31	0	0	0
Ywhaz	-0.566899	9.65749	22.7036	1.89015e-06	0.000104544	5962	6695	3339	9384	7590	10485
Ccdc80	-0.903156	5.88084	22.6987	1.89497e-06	0.000104544	348	353	266	772	669	720
Dcxr	1.26312	4.49537	22.6642	1.92932e-06	0.000106093	236	331	193	123	127	121
Ap1g1	-0.758979	6.87292	22.6606	1.93292e-06	0.000106093	623	974	511	1374	1236	1567
Akr1c12	3.51877	4.15072	22.6476	1.94599e-06	0.00010646	383	303	128	0	21	61
Itm2b	0.559893	8.75189	22.6442	1.94949e-06	0.00010646	4339	5167	2932	3234	2850	3828
Zmat3	0.782001	6.78682	22.6374	1.95637e-06	0.000106565	1282	1476	688	916	624	763
Slc24a3	1.38344	4.54658	22.5972	1.99773e-06	0.000108544	334	360	146	134	78	157
Mxi1	-1.07945	5.03397	22.522	2.07749e-06	0.000112592	187	232	99	388	404	459
S100a16	-0.601569	7.93635	22.3781	2.23915e-06	0.000121049	1583	1905	1178	2850	2415	3119
Smad5	-0.748651	6.5675	22.3633	2.25645e-06	0.000121679	644	686	386	1080	1163	1100
Ctla2a	-2.4943	2.93204	22.2341	2.41347e-06	0.000129821	24	28	5	80	145	126
Smyd4	1.13683	5.14295	22.178	2.48506e-06	0.000133338	487	482	228	201	153	276
Tpm4	-0.613072	7.98133	22.1261	2.55319e-06	0.000136426	1550	2103	1174	2732	2796	3114
Nhedc1	4.62625	1.63413	22.1245	2.55529e-06	0.000136426	48	67	26	4	2	0
Mcam	-5.31024	1.54048	22.0264	2.68925e-06	0.000143223	0	3	0	32	68	43
Cstf2	-0.888728	5.74906	21.9989	2.72802e-06	0.000144805	369	322	213	668	607	694
Rab32	-1.74247	3.85681	21.9958	2.73242e-06	0.000144805	72	41	41	262	190	164
Arap2	3.04131	2.86976	21.9854	2.74731e-06	0.000145236	187	100	37	26	4	14
Zfp703	-0.569165	8.0347	21.9796	2.75564e-06	0.00014532	1965	2087	1108	3041	2667	3173
Phldb2	0.943397	6.55524	21.9642	2.7778e-06	0.000145932	1269	1105	639	440	586	802
Mpp1	-0.865717	6.15364	21.9621	2.78082e-06	0.000145932	402	451	334	939	694	974
Dfna5	1.90924	3.22189	21.8988	2.87407e-06	0.0001499	114	138	93	39	26	45
Nceh1	0.845953	5.77903	21.8972	2.87651e-06	0.0001499	591	688	415	377	323	411
March11	0.885028	6.76432	21.8967	2.87733e-06	0.0001499	1074	1259	967	637	587	955
Dync1i1	-3.03907	3.02515	21.8539	2.94218e-06	0.000152908	27	18	0	87	123	190
Nfatc3	-0.691127	7.56138	21.8433	2.95855e-06	0.000153054	1435	1398	716	1892	2155	2561
Grem1	-8.10908	1.16508	21.8428	2.95922e-06	0.000153054	0	0	0	11	51	48
Egln1	-0.802762	7.03065	21.7508	3.10462e-06	0.00016019	965	796	531	1420	1295	2025
Gabarap	0.563751	7.9452	21.7122	3.16768e-06	0.000163052	2542	2944	1646	1883	1786	1956
Dnajc21	-0.613405	7.57042	21.6906	3.20363e-06	0.000164509	1360	1454	830	2088	1871	2579
Sntb2	-0.864903	6.2407	21.6542	3.26493e-06	0.000167257	572	433	287	978	850	926
Dnmt3a	-1.31382	4.74895	21.6027	3.35375e-06	0.0001714	139	111	106	367	256	464
Tgfb3	-1.41259	4.81173	21.5525	3.44275e-06	0.000175154	96	170	98	542	274	332
Rtn4	-0.527235	9.37784	21.5521	3.44349e-06	0.000175154	5001	5243	2993	7061	6909	8308
Rnf150	-2.2139	3.85112	21.5223	3.49743e-06	0.000177478	76	22	23	140	299	210
Apol9b	1.78254	3.62354	21.5007	3.53701e-06	0.000179064	182	162	109	34	42	81
Fam192a	-0.777553	6.13583	21.4759	3.58302e-06	0.000180968	472	474	298	793	796	918
Bcar3	-1.04651	5.08609	21.4386	3.65339e-06	0.00018409	209	218	112	373	433	480
Man1a2	-0.695217	6.64011	21.4117	3.70502e-06	0.000186255	658	772	419	1096	1155	1227
Lpcat3	0.726333	6.62374	21.3665	3.79334e-06	0.000190251	1074	1109	748	769	589	748
Clic4	-0.5857	7.69021	21.3236	3.87925e-06	0.000194107	1483	1562	941	2381	2014	2646
Tbc1d9	-3.89025	2.5071	21.2823	3.96384e-06	0.000197879	16	1	0	129	70	88
Ppid	-0.781662	6.52426	21.271	3.9872e-06	0.000198585	704	608	340	1156	907	1243
Zcchc14	-1.00125	5.5041	21.2467	4.03805e-06	0.000200653	302	316	132	518	599	582
Pygo2	-0.636257	7.17197	21.2331	4.06688e-06	0.00020162	1006	1112	622	1575	1453	1958
Usp38	-1.33317	4.26278	21.2144	4.10657e-06	0.000203104	95	96	66	216	280	267
Tmcc3	-0.852143	6.34857	21.2102	4.11569e-06	0.000203104	598	588	257	1136	857	973
Igfbp7	-1.36259	4.68473	21.1716	4.19945e-06	0.000206763	88	140	105	261	356	420
D11Wsu99e	0.5913	8.2332	21.1644	4.21515e-06	0.000207062	3523	3160	2034	2308	2120	2366
Mgat3	0.984777	5.68832	21.1593	4.22641e-06	0.000207142	552	713	391	421	266	290
Twist2	-0.801195	6.90475	21.1437	4.26109e-06	0.000208367	649	809	594	1483	1129	1723
Klf4	-1.11336	4.78431	21.0518	4.47025e-06	0.0002181	176	159	87	343	311	408
Ppp1r15b	-0.697043	6.91865	21.0046	4.58182e-06	0.000223037	924	824	491	1405	1222	1622
Ostc	-0.600663	8.05529	20.9778	4.6464e-06	0.00022567	2007	2183	1031	2824	2794	3481
1300001I01Rik	0.602308	8.37993	20.9707	4.66355e-06	0.000225993	3866	3662	2203	2551	2021	2971
Ercc3	-0.649587	7.33855	20.9585	4.69344e-06	0.000226931	1247	1161	660	2039	1668	1887
Ints3	-0.881023	6.53161	20.9244	4.77775e-06	0.000230489	570	533	426	925	1254	1186
Ankrd11	-0.603668	8.02692	20.919	4.79116e-06	0.000230619	1817	2075	1140	2955	3082	2815
Alcam	-0.618692	7.55488	20.803	5.0902e-06	0.000244466	1325	1569	754	1957	1989	2518
Mrpl38	0.661991	7.57524	20.7731	5.1703e-06	0.00024776	1926	2092	1508	1365	1182	1654
Morf4l2	-1.93844	3.69017	20.6684	5.461e-06	0.000261109	48	69	17	121	260	178
Cops2	0.781805	7.09694	20.6625	5.47776e-06	0.000261329	1351	2096	856	846	1022	966
Magohb	0.822532	7.49024	20.655	5.49929e-06	0.000261776	2003	2457	1186	932	1475	1233
Rab6b	-3.37989	2.46479	20.6302	5.57117e-06	0.000264612	17	2	3	102	48	125
Ehmt2	-0.735563	6.34364	20.6069	5.63911e-06	0.000267051	523	659	313	1019	878	969
Slc19a1	0.666849	7.60296	20.6042	5.64734e-06	0.000267051	2383	2247	1211	1449	1123	1715
Siglecg	1.14417	5.11246	20.5841	5.70696e-06	0.000269278	434	381	304	224	137	253
Rbm28	0.558283	7.94808	20.5605	5.77772e-06	0.000272021	2586	2939	1623	1792	1853	2001
Foxp1	-0.677131	7.5236	20.5466	5.8197e-06	0.000273399	1509	1255	701	2094	1996	2321
Tars	-0.517301	9.3603	20.4137	6.23803e-06	0.000292413	4768	5404	2977	6950	7222	7701
Rtkn2	-1.59076	4.25618	20.3366	6.49467e-06	0.000303384	48	142	46	320	221	262
Sprr1a	-2.19278	3.56304	20.3349	6.50028e-06	0.000303384	55	12	28	190	178	165
Copb2	-0.57376	7.74687	20.3208	6.54839e-06	0.000304968	1574	1568	1005	2479	2153	2654
Lhpp	4.51944	1.96179	20.2924	6.64651e-06	0.000308869	69	48	51	0	0	9
2810008D09Rik	1.10801	5.22609	20.2778	6.69733e-06	0.00031056	321	626	296	212	193	267
4632434I11Rik	1.08317	5.01521	20.2436	6.81807e-06	0.000315479	439	444	202	231	152	204
Pdlim2	0.740712	8.56499	20.1641	7.10761e-06	0.00032817	3767	4044	3256	3152	2448	2403
Epdr1	-0.798202	6.00212	20.1551	7.14111e-06	0.000329011	378	477	272	738	779	770
Il2rg	-3.634	2.26546	20.1027	7.33928e-06	0.000337419	13	4	0	53	58	130
Trpv2	-5.43685	1.33029	20.0821	7.41892e-06	0.000340353	1	0	1	62	33	28
Dclk1	-0.79784	6.57858	20.0463	7.55893e-06	0.000345761	668	737	325	1083	903	1479
Tspan32	2.40252	3.09138	20.0438	7.56895e-06	0.000345761	125	176	56	43	8	25
Gm3435	1.20756	5.14411	20.0392	7.58723e-06	0.000345862	468	445	274	226	233	134
Ofd1	-1.34298	4.74283	19.9741	7.84971e-06	0.000357071	163	180	44	375	332	372
Cck	-7.9853	1.04423	19.919	8.0792e-06	0.000366734	0	0	0	19	60	19
Klhdc8a	-1.02496	5.7188	19.9061	8.13385e-06	0.000368093	266	260	265	640	620	729
Hist1h1e	-0.703558	7.77787	19.9039	8.14335e-06	0.000368093	1622	1331	1013	2981	2203	2514
Fam123b	-1.58294	3.82818	19.8953	8.18026e-06	0.000368987	63	57	45	134	217	239
Mmd	0.562882	8.24967	19.8863	8.21859e-06	0.00036994	3189	3838	1887	2527	2159	2260
Dnajc15	0.602516	7.15924	19.8725	8.27824e-06	0.000371847	1476	1732	969	1134	972	1106
F5	4.219	2.3893	19.852	8.36733e-06	0.000375066	90	118	37	0	0	15
Nexn	-0.755172	6.95051	19.8479	8.3853e-06	0.000375089	801	1012	458	1192	1588	1595
Krt9	3.38553	1.94984	19.8437	8.40392e-06	0.000375143	92	45	29	6	5	7
Siva1	0.63514	7.34627	19.7877	8.65398e-06	0.000384951	1850	1838	1100	1330	1141	1124
Atxn2	-0.630873	7.52282	19.7856	8.66352e-06	0.000384951	1293	1559	713	2205	1696	2467
2810474O19Rik	0.842545	7.1447	19.7825	8.67733e-06	0.000384951	1723	2075	775	765	1071	1015
Tap1	3.08116	2.54907	19.7075	9.02483e-06	0.000399544	78	119	54	1	13	20
Dock6	1.10731	4.89601	19.6927	9.09488e-06	0.000401398	352	407	224	229	147	155
Sumo3	-0.637933	8.68911	19.6908	9.10403e-06	0.000401398	2709	3103	1936	5739	3640	4918
Tbx1	-1.17945	5.03533	19.6155	9.46965e-06	0.000416665	170	244	87	551	302	435
Cct3	-0.51992	10.0705	19.5677	9.7098e-06	0.000426359	8261	8097	4982	12530	10063	13454
Stk10	0.909164	5.85184	19.5143	9.98486e-06	0.000437544	795	767	320	417	316	405
Arsj	-1.19488	4.96725	19.5038	1.00399e-05	0.000439063	183	237	64	419	392	412
Galnt2	-0.684437	6.84286	19.293	1.12119e-05	0.000489319	719	1004	448	1326	1336	1326
Slc29a1	-0.611784	8.44305	19.2616	1.13978e-05	0.000496428	2626	2506	1527	3982	3087	4953
Rdh5	1.53633	3.91811	19.2512	1.14597e-05	0.000498116	179	179	159	60	53	107
Fgfr1	-0.599434	7.14328	19.2303	1.15861e-05	0.000502593	943	1180	615	1591	1540	1681
Pdlim1	-0.709713	7.03308	19.211	1.17036e-05	0.000505659	880	814	645	1661	1276	1674
Klf12	-1.97155	3.61648	19.211	1.17038e-05	0.000505659	73	39	12	134	192	215
Gpr56	1.1637	4.79268	19.1882	1.18445e-05	0.000510715	443	329	170	153	157	171
Farsa	-0.572288	8.9803	19.155	1.20523e-05	0.000518636	4140	3762	2048	6202	4980	5949
Lsm6	-0.770613	6.63713	19.0237	1.29102e-05	0.000554444	731	749	341	975	1169	1409
Rgma	-1.93481	3.09386	19.0103	1.30014e-05	0.000557249	25	41	18	156	84	134
L3mbtl3	-1.28473	4.79742	18.9944	1.31099e-05	0.000560782	89	177	113	295	405	400
Sparc	-0.500519	12.0231	18.9574	1.3367e-05	0.000570015	30256	31982	20473	50085	40243	48051
Bdh2	2.61428	2.70777	18.9557	1.33788e-05	0.000570015	49	144	72	27	8	16
Dera	0.89768	5.82443	18.9272	1.35802e-05	0.000577455	536	688	504	393	295	436
Spg7	-0.620511	6.96272	18.8701	1.39926e-05	0.000593818	808	1043	542	1442	1362	1464
Stat5b	-1.51696	4.78439	18.8071	1.44628e-05	0.000612563	171	63	93	416	387	334
Pttg1ip	0.605805	8.60266	18.7924	1.45749e-05	0.000615985	3761	4312	3033	3266	2358	3142
Jund	-0.967305	6.2954	18.789	1.46009e-05	0.000615985	612	528	199	1131	902	896
H2-K1	0.735614	6.60461	18.7824	1.46517e-05	0.000616918	985	1259	698	733	506	846
Slc9a9	-1.70666	3.6095	18.7749	1.47093e-05	0.000618137	49	80	16	189	152	178
Cox16	0.743177	6.57115	18.7595	1.48279e-05	0.000621906	1108	1232	591	793	611	602
Cenpv	-0.941902	6.20193	18.6936	1.53493e-05	0.000642523	495	328	343	920	875	931
Prtg	-3.8284	1.7069	18.6699	1.55418e-05	0.000649313	2	4	3	33	69	54
Hipk1	-0.688563	6.92511	18.6248	1.5914e-05	0.000663576	873	949	465	1189	1349	1716
Bpgm	0.842798	5.47199	18.5182	1.68287e-05	0.000700359	489	552	329	292	264	343
Vcam1	-1.07927	5.29716	18.5025	1.69686e-05	0.000704818	225	305	104	453	385	684
Pir	-1.1562	4.51428	18.403	1.7878e-05	0.000741161	120	132	84	245	260	384
Pdlim5	-0.82366	6.41663	18.3685	1.82043e-05	0.000753239	592	635	295	794	975	1331
Siah1b	-0.858336	5.90835	18.3278	1.85978e-05	0.000768043	428	328	256	680	646	866
Cyr61	-0.607019	7.12161	18.2541	1.93314e-05	0.000796808	916	1135	624	1744	1444	1562
Asb4	5.0231	1.42427	18.2462	1.94114e-05	0.000798576	39	33	41	4	0	0
Bcl2	-1.59639	3.70221	18.2245	1.96341e-05	0.000806195	63	63	30	128	232	176
Ppil3	0.816365	5.66372	18.2112	1.9771e-05	0.000809733	586	619	358	366	274	403
Aim1	0.727658	6.65401	18.2089	1.97955e-05	0.000809733	914	1322	774	627	736	775
Tspan6	-0.785053	5.78057	18.1916	1.99761e-05	0.000815569	350	368	244	687	606	666
Ssr2	-0.570307	7.79532	18.1703	2.02006e-05	0.000822926	1511	1853	987	2876	2144	2502
Dtwd1	0.795306	6.00506	18.1662	2.02441e-05	0.000822926	766	902	365	426	401	504
Pon3	1.87742	3.89437	18.1637	2.0271e-05	0.000822926	195	225	137	23	46	113
Metrnl	-0.676649	6.53009	18.0905	2.10648e-05	0.000852179	558	723	427	992	989	1238
Hccs	-1.04471	4.99026	18.09	2.10708e-05	0.000852179	190	222	98	317	381	511
Cdr2	-0.854966	5.487	18.0581	2.14261e-05	0.000864924	258	320	188	525	459	652
Gm13889	-1.66278	3.82711	18.0485	2.15347e-05	0.000867679	50	40	59	159	184	258
Gaa	1.22176	4.5614	18.0192	2.18693e-05	0.000879515	314	272	197	95	122	184
Aldh3a1	0.825599	6.32185	18.0034	2.20514e-05	0.000883616	842	883	677	672	425	538
Skap2	0.777422	6.06375	18.0032	2.20534e-05	0.000883616	683	923	457	549	380	467
Rasa3	-0.649909	7.18517	17.9997	2.20945e-05	0.000883616	805	1219	697	1707	1475	1858
Chrac1	0.754199	6.78842	17.9866	2.22464e-05	0.000887806	1317	1286	759	979	568	793
Fdps	-1.09482	5.2768	17.9836	2.22818e-05	0.000887806	223	312	92	599	435	452
Ier2	-0.806635	6.37602	17.9793	2.23317e-05	0.000888148	440	672	351	1211	762	1026
Musk	-5.95826	1.00675	17.9748	2.23846e-05	0.00088861	1	0	0	32	27	38
Atp8b2	-1.15822	4.42485	17.9562	2.26051e-05	0.000895711	94	146	78	295	221	319
2310016C08Rik	0.671221	6.66299	17.9434	2.27577e-05	0.000900099	1231	1082	689	778	627	813
Creg1	0.761176	6.8345	17.9326	2.28872e-05	0.000903561	1296	1394	791	1012	715	659
1110034B05Rik	1.3692	4.40947	17.9241	2.29896e-05	0.000905276	223	296	201	88	151	88
Tsta3	0.6223	7.88792	17.922	2.30148e-05	0.000905276	2432	2520	1840	1981	1394	1932
Pdgfa	0.651455	6.78726	17.8992	2.32918e-05	0.0009145	1053	1296	858	784	752	895
Odz4	-4.45087	1.88356	17.8836	2.34832e-05	0.000920337	0	5	2	31	121	25
Casp12	1.4344	4.82724	17.8226	2.42492e-05	0.000948627	495	396	151	88	191	147
Mrpl33	0.643849	7.82523	17.7642	2.50044e-05	0.000976396	2077	2751	1758	1716	1736	1523
Psme1	0.90995	6.14592	17.7419	2.52994e-05	0.000986127	799	701	642	422	366	615
Txlnb	7.78224	0.83071	17.7247	2.55296e-05	0.000993299	11	59	12	0	0	0
Enpp1	-3.87327	2.51081	17.7128	2.56897e-05	0.000997726	0	19	0	85	126	71
Slc5a3	-0.85278	6.94675	17.6875	2.60337e-05	0.00100926	925	897	375	1101	1591	1795
Crim1	0.949102	5.66838	17.6706	2.62653e-05	0.00101641	654	741	284	353	345	274
Siah1a	-1.12824	4.62155	17.6671	2.63143e-05	0.00101648	172	123	77	346	271	332
Fam50a	-0.839287	5.57225	17.6262	2.68863e-05	0.00103671	338	343	159	547	552	622
1110028C15Rik	1.83245	3.33913	17.5707	2.76818e-05	0.00106548	154	97	109	27	42	55
Prkacb	-0.617291	6.87076	17.5626	2.78006e-05	0.0010663	885	899	474	1433	1149	1436
Gfi1	2.68806	2.37822	17.5625	2.78022e-05	0.0010663	64	118	38	13	18	6
2310002L13Rik	0.541529	8.99949	17.5357	2.81964e-05	0.00107949	5972	6071	2944	3634	3627	4579
2310022B05Rik	-0.668775	7.22176	17.5158	2.84928e-05	0.0010889	1062	926	732	1767	1418	2027
Prr13	0.478647	8.57724	17.5007	2.87198e-05	0.00109563	4003	4396	2424	3114	2715	3220
Elovl6	-0.954777	6.43139	17.4894	2.88908e-05	0.0011002	404	731	312	873	1328	973
Naa15	0.683536	7.89035	17.4498	2.94997e-05	0.0011214	2594	2929	1595	1290	1928	1911
Col5a3	0.898397	5.44243	17.4217	2.9939e-05	0.0011361	483	479	368	308	225	328
Foxc1	-1.19297	5.28771	17.4159	3.00309e-05	0.00113758	240	140	165	565	532	417
Bcas3	1.37273	3.79588	17.3443	3.11831e-05	0.00117915	149	177	138	74	68	74
Edc4	-0.845043	5.65467	17.3232	3.1531e-05	0.00119021	278	412	191	570	643	602
Ndufa5	0.66948	7.18498	17.3022	3.18815e-05	0.00120133	1467	1956	954	994	1180	977
Lhfpl2	0.934883	5.33765	17.2502	3.27657e-05	0.0012325	402	659	258	278	242	263
Ranbp3l	-2.80466	2.9766	17.241	3.29255e-05	0.00123635	23	6	14	35	150	191
Prmt2	0.791311	6.27931	17.2094	3.34778e-05	0.0012537	990	1020	440	540	570	487
Itgb3	0.878907	5.66193	17.2079	3.35041e-05	0.0012537	575	785	286	298	322	389
Ccnb1ip1	0.996752	5.77764	17.1923	3.37804e-05	0.00126184	746	811	288	269	400	358
Slc39a1	-1.6329	3.54851	17.1696	3.41858e-05	0.00127477	50	75	18	180	167	140
Sgpp1	-0.845604	6.36447	17.1487	3.45652e-05	0.00128669	662	537	259	819	978	1200
2810403A07Rik	-0.732043	6.15089	17.0378	3.66428e-05	0.00136167	493	490	302	965	749	786
Fhdc1	-1.82241	3.4308	16.9949	3.74794e-05	0.00139036	59	25	26	191	153	116
Irak2	1.15238	4.18285	16.986	3.76561e-05	0.00139451	219	230	147	103	92	122
Abcb10	-0.87965	6.00324	16.9399	3.85827e-05	0.00142611	444	308	299	804	709	832
Jun	-0.525146	7.67526	16.937	3.86419e-05	0.00142611	1476	1699	908	2275	2243	2288
Nxn	0.583539	8.00683	16.9008	3.93846e-05	0.00145061	2816	2816	1787	2311	1558	1978
Nog	-7.66577	0.784527	16.8981	3.94408e-05	0.00145061	0	0	0	46	15	21
Cenpi	-1.26514	5.14677	16.8864	3.96857e-05	0.00145552	170	297	69	368	565	461
Mvd	-0.844617	5.66946	16.8852	3.97096e-05	0.00145552	332	289	234	666	570	602
Apex2	-1.68526	4.45927	16.8731	3.99643e-05	0.00146237	34	139	73	433	251	253
Gpr126	-0.574263	6.94655	16.8498	4.04584e-05	0.00147793	835	1012	556	1350	1275	1555
Itsn1	-0.82686	5.83745	16.8021	4.14878e-05	0.00151297	333	383	261	840	546	681
Rxra	-1.16973	4.18886	16.7963	4.16133e-05	0.00151498	89	105	70	256	219	228
Katnal1	-1.04246	4.95614	16.7743	4.21005e-05	0.00153013	154	200	127	493	279	409
Rell1	-0.634493	6.56189	16.7483	4.2681e-05	0.00154861	582	783	426	1107	939	1212
Bak1	-0.835867	5.62674	16.7293	4.31099e-05	0.00156154	365	300	190	669	527	589
Mfhas1	-1.33579	3.93598	16.7258	4.31886e-05	0.00156176	60	89	55	249	182	177
Afmid	1.31918	4.07432	16.7172	4.33864e-05	0.00156628	179	213	166	104	59	110
Jmy	-1.05909	5.12151	16.7024	4.37249e-05	0.00157585	187	296	88	395	466	458
Orm3	3.11235	1.96629	16.6527	4.48857e-05	0.00161499	55	69	39	13	2	7
Vbp1	-0.777751	6.17531	16.5915	4.63588e-05	0.00166518	461	518	304	657	874	1048
Rhob	-0.597935	8.20352	16.5879	4.64469e-05	0.00166518	2218	2561	1072	3860	2927	3267
Slxl1	7.72294	0.751482	16.5852	4.65131e-05	0.00166518	7	51	17	0	0	0
Prc1	-0.512132	8.36666	16.5722	4.68313e-05	0.00167379	2437	2758	1451	3248	3468	4294
Trp53inp2	0.995034	4.89698	16.5676	4.69453e-05	0.00167508	292	374	265	172	192	194
Pola2	-0.828944	5.83389	16.5511	4.73569e-05	0.00168697	381	392	222	801	479	799
Dusp22	-4.9348	1.26597	16.5426	4.75699e-05	0.00169152	3	0	0	44	39	33
B230120H23Rik	0.599483	7.80179	16.5397	4.76418e-05	0.00169152	2688	2358	1461	1432	1690	1896
Dlg5	0.610826	6.81493	16.5334	4.78011e-05	0.00169438	1228	1205	816	790	792	939
Sash1	-8.04647	1.13068	16.5196	4.81493e-05	0.00170392	0	0	0	48	1	62
Serpinh1	-0.476625	9.28873	16.5064	4.84861e-05	0.00171302	4738	5553	2618	6768	6260	7626
Ilf2	-0.661126	6.30812	16.4986	4.86866e-05	0.00171728	485	665	342	907	864	970
Nufip2	0.735315	9.00362	16.494	4.88045e-05	0.00171862	6913	6823	2506	3053	3588	4281
Gar1	-0.473226	8.4181	16.4896	4.89187e-05	0.00171983	2469	2973	1550	3762	3539	3953
Rps6ka1	2.8303	2.50489	16.4589	4.97159e-05	0.001745	99	97	44	2	10	27
H2afy	-0.602868	8.37229	16.4104	5.10054e-05	0.00178735	2025	2299	1822	3848	3301	4193
Msc	-3.59514	2.03723	16.3852	5.16882e-05	0.00180741	0	10	4	58	98	39
Sfxn1	0.479078	8.40556	16.3831	5.17458e-05	0.00180741	3501	3992	2136	2515	2472	3052
Arhgap32	-1.98052	3.62771	16.3776	5.18946e-05	0.00180853	82	18	19	189	156	203
Cherp	-0.739653	6.30149	16.3757	5.1946e-05	0.00180853	640	497	299	895	837	1063
Pcdhb2	5.17389	1.34386	16.3502	5.26505e-05	0.0018281	43	70	8	0	3	0
Irak4	0.935264	4.93924	16.3492	5.26782e-05	0.0018281	360	371	233	222	187	182
Atp6v0e2	3.51562	1.93366	16.3168	5.35868e-05	0.00185664	67	75	27	0	9	7
Klf6	-0.520266	8.52704	16.3046	5.39342e-05	0.00186567	2785	3160	1522	3665	4109	4520
Dhcr7	-0.773267	5.69825	16.2926	5.42757e-05	0.00187447	322	343	242	646	575	622
Msl3	-0.870113	6.14863	16.2679	5.49871e-05	0.001896	492	540	219	643	972	963
Scn10a	7.6875	0.655183	16.2292	5.61232e-05	0.00193208	9	29	27	0	0	0
Arhgef2	-0.619906	7.65106	16.2135	5.65888e-05	0.00194499	1129	1724	963	2631	1937	2335
Ptgfr	-7.64168	0.776127	16.21	5.66938e-05	0.00194549	0	0	0	21	11	51
Crlf1	-1.0691	4.49336	16.1854	5.74344e-05	0.00196514	117	133	92	311	275	264
4933426M11Rik	0.855241	5.45131	16.1849	5.74491e-05	0.00196514	477	650	270	278	246	361
Ckap2l	-0.57132	7.21099	16.1306	5.91218e-05	0.00201915	1062	1184	651	1488	1517	2026
Ptger4	-0.919725	4.92463	16.114	5.96401e-05	0.00203362	203	196	109	392	314	415
Moap1	7.65232	0.613139	16.0993	6.01074e-05	0.00204539	16	19	27	0	0	0
Maff	-0.704751	6.39126	16.0971	6.01754e-05	0.00204539	619	697	278	995	855	1102
Styk1	2.53956	2.36344	16.0935	6.02903e-05	0.00204607	77	99	37	14	5	23
Trappc3	0.825604	6.0788	16.081	6.06908e-05	0.00205641	663	789	578	537	447	384
Col4a5	2.51194	2.65713	16.0549	6.15307e-05	0.00208159	42	139	71	7	19	26
Klhl13	-7.66766	0.800808	16.0443	6.18789e-05	0.00209009	0	0	0	20	9	56
Nanos1	1.21875	3.90965	16.0413	6.19767e-05	0.00209011	197	210	104	77	80	96
Chic1	1.82794	3.29094	16.0302	6.2339e-05	0.00209904	124	188	66	27	25	70
Lass2	-0.579851	7.31035	16.0272	6.24388e-05	0.00209911	993	1430	691	1636	1698	2055
1500011K16Rik	0.784398	6.07524	15.9788	6.40549e-05	0.00214675	756	867	456	594	340	473
Pop1	-0.649114	6.36764	15.9788	6.40552e-05	0.00214675	553	593	389	961	927	951
Pde1a	4.86175	1.27485	15.9751	6.41802e-05	0.00214759	28	57	23	0	0	4
Baz2b	-0.773913	5.97551	15.9544	6.48867e-05	0.00216786	349	504	269	641	801	788
Exosc6	-0.67845	6.64699	15.8887	6.71792e-05	0.00224097	765	722	394	1389	990	1109
Sema5a	-0.909512	5.66408	15.8699	6.78494e-05	0.00225983	302	448	141	539	588	746
Stim2	-0.679883	6.27148	15.8274	6.93892e-05	0.00230754	493	607	336	770	912	1000
Mgp	-1.08551	5.34197	15.8205	6.96421e-05	0.00231206	134	288	186	443	511	597
Mcl1	-0.515122	7.68934	15.8179	6.974e-05	0.00231206	1477	1648	976	2093	2261	2511
Tbc1d13	1.06698	4.45276	15.7887	7.08232e-05	0.00234436	292	300	137	121	139	136
Appl1	-0.598804	6.94128	15.7643	7.17432e-05	0.00237116	857	1039	503	1224	1384	1578
Tacc3	-0.486923	7.85372	15.7405	7.26524e-05	0.00239753	1717	1881	1072	2520	2461	2648
Ccbe1	-2.43696	3.07193	15.7186	7.34976e-05	0.00242171	10	50	7	171	146	65
Rad21	-0.478582	9.25312	15.7126	7.37312e-05	0.00242569	4823	5033	2636	6521	5776	7929
1100001G20Rik	7.51323	0.546994	15.6755	7.51917e-05	0.00246996	20	26	16	0	0	0
Herpud1	-0.551969	7.23781	15.6683	7.54771e-05	0.0024733	1205	1168	622	1687	1523	1879
Smpdl3b	0.634911	6.44536	15.6672	7.55231e-05	0.0024733	1013	1025	550	707	549	679
Itpr3	-0.673394	6.76423	15.6628	7.56997e-05	0.00247531	666	934	450	1259	1359	1128
Lmo7	0.652167	6.67281	15.6291	7.70598e-05	0.00251596	1256	1238	588	670	739	835
Nap1l2	1.3525	3.74712	15.5965	7.83977e-05	0.00255576	184	203	87	53	67	92
Grcc10	0.664949	6.87834	15.5799	7.909e-05	0.00257443	1208	1268	931	1019	697	863
Renbp	1.02798	4.70442	15.5576	8.00301e-05	0.00259962	318	356	179	130	136	221
Sec24b	-0.822896	5.44994	15.5558	8.01055e-05	0.00259962	282	357	144	495	480	604
Decr2	1.79739	3.00508	15.5013	8.24492e-05	0.00267165	83	135	76	33	40	25
Tspan9	0.574772	6.85182	15.4885	8.30099e-05	0.00268577	1228	1390	747	950	822	847
Abcd3	-0.945138	5.77014	15.4815	8.33173e-05	0.00269167	301	459	171	470	728	827
Unc119	0.707672	6.23099	15.453	8.45823e-05	0.00272844	782	785	618	569	497	543
Aen	1.75465	2.97585	15.4452	8.49306e-05	0.00273558	120	89	73	33	35	31
Mapk6	-0.614128	7.35141	15.4389	8.52152e-05	0.00274064	1265	1391	569	1692	1748	2164
Ndufa6	0.491829	8.79551	15.4276	8.57264e-05	0.00275297	4894	5364	2563	3208	3371	3883
Rpl15	0.691793	6.8761	15.417	8.62096e-05	0.00276436	1248	1538	767	706	695	1167
Fmnl2	-1.00133	4.76633	15.401	8.69431e-05	0.00278322	157	206	84	320	271	438
Pja1	-0.926033	5.89545	15.3985	8.70564e-05	0.00278322	467	346	192	934	514	769
Tceb1	0.665154	7.30741	15.3696	8.83984e-05	0.00282193	1797	1975	995	862	1198	1408
Clmn	-2.60897	2.15964	15.358	8.89446e-05	0.00283516	11	7	9	85	47	73
Atp5e	0.516925	8.13654	15.3431	8.96466e-05	0.00285133	2584	3265	2063	2283	2081	2175
Slc35d2	2.32562	2.41735	15.3416	8.9717e-05	0.00285133	71	85	52	26	8	15
Rps27l	0.472919	9.32289	15.3371	8.99329e-05	0.00285398	6963	7319	3916	5137	5052	4943
1810032O08Rik	1.69633	3.9122	15.3159	9.09478e-05	0.00288193	228	211	117	74	94	25
Ppp3ca	-0.551006	7.49378	15.3109	9.11897e-05	0.00288535	1279	1552	758	1755	1940	2379
Kif21b	-1.32156	3.74075	15.2739	9.29941e-05	0.00293812	63	67	48	189	128	218
Brca2	-1.12156	4.65277	15.2543	9.39625e-05	0.00296436	152	182	62	246	366	350
Cdkn2aipnl	0.632497	7.08487	15.2248	9.54404e-05	0.00300658	1569	1444	949	1120	991	883
Pfkp	-1.02316	5.68536	15.2087	9.62602e-05	0.00302797	324	230	231	838	423	700
Brcc3	-0.962429	4.76164	15.1991	9.67479e-05	0.00303887	171	151	112	311	336	356
Derl2	0.644517	6.22697	15.1917	9.71286e-05	0.00304638	871	867	484	550	472	637
Itfg1	-0.807184	5.42066	15.1821	9.7624e-05	0.00305747	305	312	148	563	450	525
Pard3	-0.853317	5.9347	15.1747	9.80103e-05	0.00306341	383	505	198	842	495	914
Xdh	4.53781	1.48155	15.173	9.80986e-05	0.00306341	25	75	26	0	0	6
Snrnp27	0.556873	7.48822	15.1548	9.90486e-05	0.00308859	1757	1931	1372	1312	1357	1432
Nagk	1.02226	5.18446	15.1453	9.9546e-05	0.00309805	410	523	257	283	129	274
Plin4	2.83263	2.02795	15.1435	9.96399e-05	0.00309805	27	90	48	10	9	8
Serpinb2	1.81217	2.9745	15.1317	0.000100266	0.00311188	110	148	46	28	39	28
Rab8a	-0.528349	8.12437	15.1297	0.000100374	0.00311188	1998	2336	1238	3683	2547	3123
Tacc1	-0.570963	7.74195	15.107	0.000101583	0.00314485	1660	1524	968	2068	2216	2989
Suclg1	0.496569	8.44186	15.0982	0.000102059	0.00315502	3418	4178	2287	3132	2330	2715
Kpna4	-0.570743	7.17937	15.0691	0.000103647	0.00319953	973	1196	658	1464	1727	1686
Basp1	-0.498615	10.7751	15.0651	0.000103868	0.00320174	11780	14035	8925	22396	16597	19191
Tes	0.45194	8.84915	15.0103	0.000106927	0.00328686	4601	5320	2999	3923	3099	4051
D930015E06Rik	-1.04962	4.75564	15.0101	0.000106935	0.00328686	181	145	95	377	362	273
Qk	-0.503072	7.73552	15.0011	0.000107449	0.00329796	1598	1861	885	2323	2062	2718
Sytl2	-1.43928	3.91385	14.9961	0.000107735	0.00330202	88	96	22	237	201	172
Ankrd46	-0.872192	6.14566	14.9723	0.000109103	0.00333822	566	369	267	958	606	1049
Glt25d1	-0.552076	7.81693	14.9701	0.000109226	0.00333822	1795	1771	920	2936	2082	2593
Gsr	-0.681348	6.43356	14.9656	0.000109487	0.00334144	561	684	367	1160	731	1142
Lrrc42	-0.532268	7.05202	14.9345	0.000111309	0.00339224	983	1049	598	1497	1303	1650
Sertad4	-0.801478	5.75479	14.9129	0.000112591	0.00342645	317	379	242	504	625	811
Mknk2	-0.616608	7.06247	14.8913	0.000113888	0.00346104	842	1133	591	1739	1145	1726
Id1	0.571306	7.50744	14.8865	0.000114174	0.00346484	2137	2126	1083	1592	1104	1466
Mitd1	0.734707	5.92291	14.8783	0.000114672	0.00347506	559	826	445	381	438	464
Lonrf1	-0.9596	5.26544	14.8675	0.000115334	0.00348564	276	247	119	358	533	533
Pank1	-0.795327	5.51562	14.8673	0.000115346	0.00348564	272	396	160	536	486	620
Tmem183a	-0.499876	7.3461	14.8485	0.000116499	0.00351407	1165	1361	747	1732	1682	1983
Cdkn1a	0.609954	9.79885	14.8467	0.000116613	0.00351407	9660	9025	6789	8305	5154	6586
Fastkd2	0.810707	5.25965	14.8387	0.00011711	0.0035241	439	530	235	260	238	288
Hspb8	-0.763089	6.20551	14.8279	0.00011778	0.00353932	542	446	318	1065	655	916
Sh3glb1	-0.503268	9.04328	14.8057	0.000119175	0.00357321	4178	4224	2272	5178	5219	7217
Zfp503	0.838945	5.84188	14.8047	0.00011924	0.00357321	584	849	379	430	255	492
Ppm1e	1.67593	3.11916	14.7897	0.000120192	0.00359673	104	139	73	52	22	42
Aars	-0.548211	8.03762	14.7744	0.000121169	0.00361727	1732	1881	1412	3157	2481	3224
Angpt1	0.582729	8.44142	14.7737	0.000121214	0.00361727	3666	4901	1890	2507	2755	2579
Tmc4	7.54852	0.52365	14.7703	0.000121434	0.00361881	13	20	25	0	0	0
Afap1	-0.812289	5.38673	14.7437	0.000123156	0.00366505	261	255	197	494	478	526
Mars	-0.59766	7.00068	14.7209	0.000124654	0.00370448	833	901	668	1477	1405	1465
Ctcf	-0.526986	7.43248	14.7111	0.000125307	0.00371876	1151	1410	842	2103	1772	1885
Dctn6	-0.580794	6.693	14.6964	0.000126284	0.00374261	686	787	507	1204	1112	1181
Mcmbp	-0.568358	6.82385	14.6825	0.000127225	0.00376531	811	932	484	1418	1149	1257
Cd44	-0.448264	9.70874	14.635	0.000130467	0.00385596	6217	7455	3702	8367	8677	10341
Ppic	-0.547359	7.23006	14.6109	0.000132148	0.00390025	1110	1250	629	1680	1722	1616
Gzme	1.66869	3.58533	14.599	0.000132984	0.00391957	151	145	125	71	20	73
Pdha1	-0.729395	5.86349	14.593	0.000133412	0.00392681	448	415	211	763	591	699
Stag1	0.75557	6.86356	14.5874	0.000133804	0.00393296	1456	1425	717	573	921	947
Trps1	-1.28148	5.01715	14.5314	0.000137843	0.00404616	186	260	47	326	434	533
Tle6	1.55918	3.56056	14.5135	0.000139161	0.00407926	124	146	131	58	70	36
Rprd2	-0.734167	5.68805	14.4907	0.000140849	0.00412315	387	368	191	582	597	634
Banp	-0.595671	6.47955	14.4781	0.000141797	0.00414482	630	723	379	1023	845	1184
Anp32e	-0.670561	8.4205	14.4758	0.000141975	0.00414482	2602	2802	1193	2930	4206	4770
Scarf2	0.869772	4.98229	14.4676	0.000142592	0.00415719	371	358	243	197	215	215
Pou6f1	-3.15957	2.23618	14.4315	0.00014535	0.00423186	0	11	9	48	103	71
Vasp	0.505845	7.5519	14.4042	0.000147471	0.00428782	2072	2233	1109	1368	1372	1657
Gm4371	4.35463	1.48455	14.3824	0.000149188	0.00433188	50	35	34	0	0	7
Dip2c	-1.47299	3.31719	14.3681	0.000150329	0.00435914	44	61	23	136	140	126
Fbxo32	-0.937466	4.67394	14.3458	0.000152117	0.00440503	168	152	98	285	301	355
Cbr2	0.631941	6.94481	14.3393	0.000152645	0.0044144	1150	1529	912	1008	914	793
Mtap4	-0.493373	7.62632	14.3127	0.000154813	0.00447108	1386	1526	1006	2149	2008	2385
Plekhh2	-0.99741	4.54118	14.3047	0.000155474	0.00448414	158	146	74	334	240	298
Tusc1	-7.47014	0.601171	14.3005	0.000155824	0.00448825	0	0	0	25	34	10
Rassf1	-0.783436	5.69099	14.2902	0.000156683	0.00450693	290	404	221	508	670	655
Tmem144	-7.3758	0.538749	14.2604	0.000159175	0.00457252	0	0	0	21	19	27
Asf1b	-0.618896	7.30011	14.2245	0.000162243	0.0046523	1120	1043	780	2160	1429	1827
Npr3	-1.35493	4.37992	14.2229	0.000162385	0.0046523	63	165	60	187	249	410
Loxl1	-0.602492	6.65462	14.217	0.00016289	0.00466056	796	706	433	1201	947	1303
Cdc42bpb	-0.654536	6.29981	14.1913	0.00016513	0.00471837	619	569	307	952	890	870
Mex3d	-0.67588	6.00643	14.1682	0.000167169	0.00477029	443	483	272	865	627	743
Fam38a	-1.14836	4.04486	14.1649	0.000167468	0.00477252	74	112	59	251	170	215
Rhoq	-0.574621	7.16455	14.1429	0.000169435	0.00482217	1135	1113	578	1477	1401	2009
Pla2g16	0.498426	7.31644	14.1321	0.000170406	0.00484342	1642	1936	988	1265	1075	1414
R3hdml	7.46151	0.453382	14.1103	0.0001724	0.00488737	18	15	22	0	0	0
Zfp706	-0.485476	7.80786	14.1102	0.000172407	0.00488737	1594	1942	1017	2594	2020	2827
D15Ertd621e	-0.559853	7.38354	14.0954	0.000173767	0.00491944	1237	1343	714	1555	1955	2108
Slc25a44	-0.67001	6.33818	14.0865	0.000174591	0.00493627	615	664	276	1038	836	935
Paip2	0.57194	7.30441	14.0831	0.00017491	0.0049388	1557	2187	940	1052	1149	1404
Trp53inp1	1.39444	3.44238	14.0802	0.000175182	0.00494	122	172	85	71	44	52
Gnaq	-0.642631	6.23454	14.071	0.000176035	0.00495756	563	494	346	845	791	959
C530008M17Rik	-1.93934	2.83842	14.0545	0.000177592	0.00498247	16	44	12	76	109	124
Vcp	-0.483909	7.91359	14.0538	0.000177652	0.00498247	1914	1910	1071	2897	2253	2832
Asb8	0.699884	6.73205	14.0513	0.000177888	0.00498247	1171	1519	600	946	573	785
Efna5	-1.3684	4.79459	14.051	0.000177921	0.00498247	184	192	30	361	356	407
Olfml2b	-0.653304	6.01698	14.0493	0.000178078	0.00498247	413	509	291	688	679	874
Syngr1	1.21807	4.47355	14.0396	0.000179003	0.00500186	282	227	210	183	88	105
Pcyt1b	-1.84277	3.47413	14.0342	0.000179518	0.00500975	13	79	26	159	169	149
Ephb2	-1.82079	3.58913	14.0004	0.000182771	0.00509393	41	18	52	199	122	202
Abhd4	0.775095	5.37675	13.9914	0.000183646	0.00511167	425	584	275	317	255	293
Rassf5	-0.947486	4.56755	13.989	0.000183888	0.0051118	138	164	88	330	235	314
Gtse1	0.542304	7.60202	13.964	0.000186347	0.00517348	1972	1969	1492	1499	1280	1715
Scd2	-0.415321	9.87271	13.9595	0.000186792	0.00517913	6704	8195	4577	9930	9128	11366
Lamp1	-0.430276	9.05582	13.9395	0.000188794	0.00522791	3963	4375	2607	6091	5363	5829
Far1	0.775914	6.26723	13.934	0.000189346	0.00523647	924	1006	470	419	651	518
Cct5	-0.446693	9.713	13.9065	0.000192133	0.00530278	5804	6831	4356	9882	8067	9502
Col16a1	-1.08505	4.37486	13.9055	0.000192237	0.00530278	140	141	50	296	234	260
Dhx36	0.606471	7.11865	13.8883	0.000194002	0.00534462	1412	1971	798	900	995	1230
Rbck1	0.548469	7.18754	13.8827	0.000194577	0.00535359	1653	1504	998	1239	957	1159
Anln	-0.532376	8.12549	13.878	0.000195066	0.00536019	2160	2416	1086	2705	2891	3789
Pex11a	1.30928	3.67943	13.8579	0.000197163	0.00541091	199	142	95	59	59	89
Rasa4	1.13038	4.38658	13.8365	0.00019942	0.00546048	274	255	159	174	95	99
Rasl11b	-2.20251	2.46488	13.836	0.000199477	0.00546048	27	15	5	81	71	93
Cul4a	-0.895657	5.56165	13.7844	0.000205028	0.0056053	350	334	138	564	665	483
Il4ra	-0.663749	5.99518	13.7781	0.00020572	0.0056171	497	451	253	751	652	810
Tmem141	1.21008	4.23294	13.775	0.000206062	0.0056193	246	261	132	148	59	115
Baiap2l1	-0.762334	5.32564	13.7459	0.000209274	0.00569828	248	306	165	520	404	500
H2-Ke6	1.23073	3.79828	13.744	0.000209488	0.00569828	182	169	112	72	57	106
Amdhd2	1.73487	2.86633	13.7197	0.000212215	0.00576518	81	91	82	33	30	30
Plrg1	-0.520595	6.99047	13.7068	0.000213684	0.0057974	941	1033	566	1435	1209	1612
Ggct	1.43559	3.5338	13.7045	0.00021394	0.0057974	169	165	78	36	71	66
Hmga2	-0.49016	8.48003	13.6988	0.000214597	0.00580788	2483	2993	1707	3662	3274	4966
Mettl2	0.639271	6.45933	13.668	0.000218144	0.00589647	871	994	678	751	580	610
Sin3b	-0.516928	7.66931	13.6655	0.000218427	0.0058967	1402	1603	1008	2510	2149	2096
Pgf	1.01362	5.19314	13.6522	0.000219985	0.00593131	400	534	260	260	266	146
Cela1	1.07341	4.41065	13.6195	0.000223852	0.00602288	202	357	149	159	106	120
Ube2e3	-0.716268	5.83585	13.6187	0.00022394	0.00602288	356	472	228	780	612	606
Wtip	0.627156	6.43422	13.6003	0.000226151	0.00606934	974	903	627	674	510	749
Lphn1	-0.597685	6.69629	13.5996	0.000226232	0.00606934	794	780	434	1216	1212	1080
Strn3	0.492651	8.62352	13.5899	0.000227408	0.0060874	4312	4889	2225	2743	3090	3440
Col3a1	-0.416115	10.6588	13.5894	0.000227471	0.0060874	11454	15058	7437	17670	16107	18603
Mrpl53	0.524589	8.09864	13.5817	0.0002284	0.00610466	3430	2838	1633	2210	1874	2295
Unc13d	7.38188	0.420103	13.5731	0.000229453	0.0061252	28	12	15	0	0	0
Mcf2l	-1.9905	3.35581	13.57	0.000229829	0.00612763	28	15	42	226	97	129
Commd2	0.54586	8.00214	13.5549	0.000231686	0.0061695	3006	3314	1316	2009	1780	2123
Fto	-0.675993	6.30508	13.5471	0.000232654	0.00618761	441	606	396	1055	763	933
Cdv3	0.976879	4.45833	13.5378	0.000233801	0.00621045	285	283	143	146	140	128
Gjb4	2.00292	3.38844	13.534	0.00023428	0.00621551	123	197	87	65	40	9
Slc16a6	1.30039	3.61384	13.5087	0.000237464	0.00629222	148	212	73	73	53	72
Snhg3	0.542799	7.54713	13.4998	0.000238588	0.00631423	2000	2206	1197	1168	1398	1753
Klhdc10	0.625421	6.41523	13.48	0.000241118	0.00637334	948	1012	558	668	475	772
Rdx	-0.502785	8.21675	13.4304	0.000247579	0.00651621	2475	2445	1168	3129	3288	3436
Taf1d	0.80359	6.60584	13.4302	0.000247607	0.00651621	1393	1168	526	502	769	723
Rapgef3	1.67876	3.23864	13.4297	0.000247672	0.00651621	105	126	100	35	22	71
Ap1s2	-0.833624	5.15957	13.4292	0.000247735	0.00651621	232	253	137	527	346	418
Eno3	0.521914	9.48374	13.3941	0.000252411	0.00661951	6375	7770	5698	6080	4771	5832
Notum	-7.57322	0.675208	13.3934	0.00025251	0.00661951	0	0	0	9	56	7
Cox7a2	0.423601	9.05625	13.3929	0.000252585	0.00661951	5249	5888	3558	4574	3922	4378
Tdp1	-0.933554	6.00795	13.3898	0.000252996	0.00662222	355	633	154	934	639	822
Trappc5	-0.745944	5.8707	13.3798	0.000254345	0.00664944	369	355	296	787	555	732
Mapk9	-0.743006	5.46984	13.3746	0.000255058	0.00665999	276	347	181	460	479	630
Ppp1r2	-0.800069	5.28286	13.3501	0.000258405	0.0067392	271	256	156	427	501	455
Slc35f2	-7.28624	0.464837	13.3432	0.000259361	0.00675178	0	0	0	21	17	25
Bcl2l1	0.741508	6.13138	13.3421	0.000259515	0.00675178	827	763	510	641	367	480
Lman1l	1.66587	4.52783	13.3286	0.000261382	0.00679215	281	299	237	201	69	39
Zfp828	-0.693162	6.34621	13.3153	0.000263249	0.00682105	460	781	305	1064	807	976
Sh2d1b1	1.43528	4.06981	13.314	0.000263426	0.00682105	187	314	110	135	70	47
Got1	-0.446601	8.11012	13.313	0.000263567	0.00682105	2078	2401	1240	3251	2590	3205
Cdkl2	1.21916	4.05455	13.3116	0.000263762	0.00682105	225	251	100	63	85	134
Dlgap4	-0.615701	6.5125	13.3081	0.000264268	0.00682593	569	774	407	1062	809	1278
Tmem126a	0.69137	5.66032	13.2946	0.000266177	0.00686699	520	586	382	347	358	384
Sars	-0.554616	9.18511	13.287	0.000267256	0.00688656	3943	4028	3117	7803	5380	6467
Mett10d	0.517736	7.13833	13.2741	0.000269093	0.00692561	1526	1506	956	1019	1082	1171
Reep6	1.06737	4.20109	13.2676	0.000270028	0.00694137	174	252	161	123	105	104
Med13l	-0.622113	6.81125	13.2575	0.000271496	0.00696629	836	991	387	1150	1172	1545
Irf1	0.522987	7.16869	13.2564	0.000271645	0.00696629	1684	1652	836	1112	1050	1179
Relb	1.1793	3.88341	13.2517	0.000272327	0.00697547	188	180	118	62	93	97
1600029D21Rik	-5.63065	0.718318	13.2402	0.000274014	0.00701033	1	0	0	17	31	28
Thoc6	0.656946	6.15492	13.1979	0.000280256	0.0071615	776	963	420	460	546	552
Vldlr	-5.03559	0.972206	13.179	0.00028311	0.00721972	0	1	1	10	35	48
Gpd2	-0.425672	8.94234	13.1783	0.000283205	0.00721972	3904	4138	2216	5247	5218	5471
Armc10	-1.01245	4.43796	13.1493	0.00028762	0.00731678	152	137	63	229	259	326
Igf2bp3	-1.04739	4.57222	13.1489	0.000287693	0.00731678	88	160	112	298	287	311
Lgals9	0.760477	6.09151	13.1451	0.00028828	0.00732305	602	782	610	552	436	437
Furin	-0.630932	6.21663	13.1175	0.000292544	0.0074226	565	541	310	971	691	900
Npnt	-0.892113	5.31087	13.1102	0.00029369	0.0074376	302	272	116	401	543	500
Mrps7	0.592253	7.02508	13.1093	0.000293826	0.0074376	1376	1402	955	1150	738	1068
Brd7	-0.628267	6.8154	13.1014	0.00029507	0.00746031	820	1029	376	1175	1266	1427
Lrp8	-0.712382	5.6225	13.0856	0.000297574	0.00751479	340	379	192	491	575	659
2900060B14Rik	-0.881023	7.87356	13.0768	0.000298976	0.00754135	1883	1600	663	4088	2380	2102
Ppp4r4	3.00521	1.7261	13.0574	0.00030209	0.00761098	24	59	47	6	4	10
Car8	7.30299	0.434884	13.0421	0.000304563	0.0076643	13	41	6	0	0	0
Pkdcc	-2.37607	3.37953	13.0399	0.000304919	0.0076643	30	61	0	140	158	183
Mbnl3	0.54765	7.7879	13.0198	0.000308222	0.00773777	2739	2557	1210	1519	1602	1973
Tpi1	0.563528	7.77197	13.0177	0.000308561	0.00773777	2040	2575	1616	1988	1238	1799
Slc25a45	1.24799	3.83623	12.992	0.000312821	0.00783546	143	223	116	94	84	56
Epor	1.70553	2.91527	12.9881	0.000313474	0.00784269	114	92	65	22	27	50
Afg3l1	-0.543175	6.90403	12.9821	0.000314486	0.00785886	784	955	594	1492	1150	1379
Ppap2c	0.498183	8.6557	12.9753	0.000315624	0.00787815	4213	4152	2887	3683	2589	3220
Lphn2	-7.29244	0.475228	12.9669	0.000317039	0.0079043	0	0	0	11	17	36
Itgb1	-0.462265	9.2533	12.9632	0.000317667	0.00791035	4427	5439	2717	5724	6736	7552
Scd1	-0.460765	7.87746	12.9612	0.000318017	0.00791035	1750	2118	1005	2507	2516	2674
Echdc2	-1.13386	3.86978	12.947	0.000320428	0.00796112	74	80	59	203	150	208
Lrrc8e	-1.22039	4.22293	12.9366	0.000322214	0.00799625	96	90	74	297	265	157
Gm5077	7.54004	0.457536	12.9333	0.00032278	0.00800107	14	6	32	0	0	0
Vim	-0.431581	13.3787	12.9297	0.000323401	0.00800725	74518	84845	56679	124089	99058	124386
Tnfrsf10b	0.593067	6.29027	12.9115	0.000326572	0.00807647	858	844	552	546	546	674
Map2k7	-0.573472	6.45254	12.9051	0.000327682	0.00808565	636	622	422	1004	863	1100
Stra6	2.96504	2.10984	12.9051	0.000327695	0.00808565	74	76	33	16	0	11
Phf8	-1.41334	4.34432	12.8879	0.000330707	0.00815061	118	138	29	290	144	411
Slc16a1	-0.547926	7.57053	12.8834	0.000331508	0.00816101	1613	1525	697	2236	2014	2130
Srsf11	-0.428453	8.25987	12.875	0.000333009	0.00818858	2346	2449	1503	3358	3135	3454
Krtcap2	-0.494546	8.6372	12.8606	0.000335578	0.00823536	2729	3005	2106	5037	3632	4553
Ndfip1	-0.912545	4.69952	12.86	0.000335676	0.00823536	194	163	83	315	279	362
Usp10	-0.724811	6.11065	12.8448	0.000338424	0.00829312	408	433	368	865	628	953
Agap1	-0.608942	6.29785	12.8427	0.000338802	0.00829312	603	649	290	954	794	942
Psmd4	-0.531626	9.3511	12.8062	0.000345471	0.00844676	5432	5006	2669	8835	6157	6881
Fyb	2.20293	2.73304	12.7942	0.000347693	0.00849144	92	110	58	36	23	5
Ctsh	-3.666	1.93574	12.7901	0.000348453	0.00850035	0	14	0	56	39	94
Slc38a6	0.9626	4.80655	12.7814	0.000350078	0.00853033	392	279	209	200	181	149
Cdt1	-0.564321	7.62888	12.7716	0.000351922	0.00856555	1299	1491	1007	2579	1634	2521
Mcpt1	7.27086	0.334072	12.7692	0.000352381	0.00856705	11	26	15	0	0	0
Tpm3	-0.837024	4.98779	12.7597	0.000354163	0.00860064	181	242	127	373	298	483
Acpl2	-0.913529	4.90196	12.7517	0.000355693	0.00862805	210	221	85	353	287	469
Myo7a	2.44633	2.09322	12.7462	0.000356742	0.00864375	63	74	34	20	5	11
Cdh15	-0.657975	6.54728	12.7347	0.00035894	0.00868723	701	821	302	1073	1106	1043
Baalc	0.970859	4.36211	12.7201	0.000361751	0.00873723	277	234	144	120	119	152
Ston2	-0.81748	5.59046	12.7197	0.000361818	0.00873723	313	420	144	495	637	592
Greb1	-7.24433	0.436608	12.7046	0.000364758	0.00879836	0	0	0	15	14	33
Pla2g5	5.15503	0.77507	12.7019	0.000365283	0.00880114	30	27	16	2	0	0
Gm13154	2.81262	2.05443	12.6918	0.000367264	0.00883899	67	76	31	1	10	17
Jak2	1.08833	5.12687	12.6857	0.000368455	0.00885773	397	693	148	227	208	192
Lonp1	0.51693	7.08031	12.6765	0.000370279	0.00889166	1346	1469	982	1104	883	1174
Tbc1d4	-0.828105	4.91551	12.665	0.000372569	0.00893667	216	203	109	360	305	426
Taok3	-0.537327	6.63828	12.6465	0.000376267	0.00901533	745	847	406	1131	1053	1148
Trim59	-0.520207	7.32385	12.6424	0.000377095	0.00902512	1240	1130	777	1608	1761	1965
Clk1	0.910574	5.7524	12.6378	0.00037802	0.0090372	637	783	328	239	465	338
Frat2	-2.85164	2.27933	12.6166	0.000382335	0.0091302	4	8	12	150	28	51
Daam1	-0.690613	6.21138	12.6139	0.000382897	0.00913141	551	530	297	664	944	966
Brd3	-0.456714	7.58412	12.6122	0.000383234	0.00913141	1400	1565	935	1988	1909	2400
Fam83h	1.62719	3.36624	12.6068	0.00038435	0.00914563	123	105	121	41	25	78
Rnf135	1.1065	4.49953	12.6052	0.000384681	0.00914563	367	225	153	118	102	188
Zyx	-0.426878	8.90606	12.5851	0.000388842	0.00922565	3850	3647	2349	5151	4645	5823
Ccdc109a	-0.436552	8.15174	12.5848	0.000388904	0.00922565	1960	2417	1438	3259	2744	3267
Lbh	-0.520991	8.04406	12.5715	0.000391673	0.00928109	2013	2293	1056	3463	2274	3117
Isyna1	0.756201	5.56171	12.5549	0.000395164	0.00934738	503	509	384	396	277	318
Mtbp	-0.599178	6.39642	12.5541	0.000395339	0.00934738	581	654	381	1009	977	862
Cdh2	0.880655	5.64682	12.5507	0.000396059	0.00935413	642	598	338	371	385	224
Ncbp1	-0.470763	7.59099	12.5342	0.000399578	0.00942688	1457	1619	865	2372	1847	2124
Nrxn2	3.95638	1.77161	12.5266	0.000401206	0.00945492	65	35	43	11	0	0
Dkc1	-0.526609	8.30544	12.5014	0.000406646	0.00957263	2678	2607	1167	3418	3604	3508
Gprc5b	-1.411	3.34318	12.497	0.000407598	0.00958456	39	50	38	132	155	115
Derl1	-0.512866	7.07141	12.4881	0.00040956	0.00962018	890	1089	675	1484	1274	1734
Khk	1.26953	3.74971	12.4858	0.000410067	0.00962159	142	211	105	80	87	50
Palld	-0.899244	5.11485	12.4789	0.000411566	0.00963046	210	307	94	410	446	407
Sec22b	-0.515421	6.71484	12.4785	0.000411664	0.00963046	756	848	487	1140	1028	1338
Vash2	-0.839784	4.87472	12.4779	0.000411788	0.00963046	165	246	105	381	313	365
Aebp2	0.556878	6.83487	12.4549	0.000416894	0.00973708	1274	1401	673	749	832	1039
Arhgap44	-3.02855	1.79351	12.4533	0.000417252	0.00973708	11	7	0	53	57	50
Daxx	-0.546737	6.65636	12.4392	0.000420406	0.00980007	718	826	448	1016	1004	1382
Plk2	0.491817	7.18538	12.4335	0.00042169	0.00981935	1619	1718	848	1180	996	1258
Slc14a1	-3.77933	2.61213	12.3968	0.000430073	0.0100037	0	0	14	41	152	109
Nsmce2	-0.491691	7.3792	12.3608	0.000438444	0.0101874	1222	1306	802	1918	1832	1727
Strap	0.400511	8.97032	12.3548	0.000439858	0.0102093	5059	5923	3004	4244	3708	4303
Snx5	0.471589	8.39073	12.3193	0.000448288	0.0103847	3497	4202	1939	2300	2633	3032
Lig1	-0.44314	8.62874	12.3189	0.000448383	0.0103847	3093	3024	1946	4713	3966	4216
Fst	-4.75193	1.09227	12.3152	0.000449294	0.0103946	3	0	0	33	52	14
Ugp2	-0.681526	6.15131	12.3063	0.000451428	0.0104328	432	649	270	690	881	893
Tsg101	-0.730189	5.43028	12.2975	0.000453571	0.0104711	261	370	165	456	490	571
2310036O22Rik	-0.458826	8.52647	12.2693	0.000460467	0.0106189	2926	2710	1812	4325	3308	4512
Sms	-1.47615	3.52429	12.2586	0.000463128	0.0106582	42	62	38	95	123	258
C1s	2.84034	2.12173	12.2584	0.000463163	0.0106582	58	87	37	6	1	23
Ptcd3	1.43142	3.5116	12.2514	0.000464911	0.010687	143	234	50	54	52	66
Gnb4	-0.524095	7.26297	12.2454	0.000466408	0.010703	1167	1330	615	1922	1352	1882
Stx8	0.720349	5.31926	12.2446	0.000466603	0.010703	402	539	269	277	252	324
Ftl1	0.483548	10.2246	12.2412	0.000467465	0.0107114	10548	12891	9385	9436	9142	9624
Mea1	0.877328	4.64246	12.2356	0.000468855	0.0107318	267	370	159	183	136	178
Orc6	-0.515475	6.73154	12.1897	0.000480531	0.0109775	709	913	497	1129	1125	1280
Amfr	-0.511323	6.90911	12.1894	0.000480611	0.0109775	859	906	601	1354	1280	1350
Tceal8	-0.663626	6.59223	12.1857	0.000481583	0.0109792	793	714	340	899	1061	1397
Ap1m1	-0.577066	6.53674	12.1852	0.000481705	0.0109792	618	741	435	1239	863	1045
Letmd1	0.677174	6.21788	12.1792	0.000483247	0.0110027	642	937	595	476	468	684
Lsm4	-0.539172	7.59864	12.1628	0.000487531	0.0110885	1275	1461	1011	2563	1708	2251
Pxdn	-0.731584	5.80604	12.1603	0.000488179	0.0110915	283	479	252	592	567	823
March9	1.33998	3.58111	12.1431	0.000492694	0.0111784	133	133	125	64	40	88
Foxc2	-0.676476	5.86321	12.1418	0.000493042	0.0111784	332	477	268	580	636	809
Ndufb2	0.528401	7.37541	12.1101	0.000501504	0.0113583	1453	1934	1268	1270	1287	1274
Pkn1	-1.2446	4.19164	12.1076	0.000502174	0.0113615	144	59	54	269	214	234
Fam126a	-0.681448	5.85554	12.1019	0.0005037	0.011384	452	423	215	636	713	652
Tmeff1	-1.15636	4.02965	12.0915	0.00050652	0.0114358	110	94	43	212	243	166
2200002D01Rik	0.904965	4.89862	12.0882	0.000507408	0.0114438	364	405	187	228	204	147
Lrtm1	7.15808	0.300899	12.0576	0.000515812	0.0116212	12	34	7	0	0	0
Ctla2b	-5.41701	0.666087	12.0352	0.000522058	0.0117496	0	0	1	25	21	27
Arpc4	0.468722	7.76905	12.0227	0.000525555	0.011812	2379	2452	1344	1980	1504	1698
Vps37a	-0.738218	5.39014	12.0214	0.000525927	0.011812	250	326	181	567	380	538
D5Ertd605e	2.37763	2.18152	12.0145	0.000527871	0.0118432	103	57	24	18	13	8
Gpr97	-3.52816	1.55556	12.0033	0.000531072	0.0119027	3	8	0	53	16	73
Olfm1	0.459188	8.00199	11.9877	0.000535539	0.0119903	2345	2997	1789	2232	1685	2218
1700081L11Rik	0.659557	5.91881	11.9781	0.000538291	0.0120394	685	837	329	420	422	484
Ctf1	-7.34989	0.539992	11.9692	0.000540884	0.0120848	0	0	0	14	3	52
G6pdx	-0.660569	6.45063	11.9509	0.000546206	0.012191	660	531	414	1220	830	980
Ubqln4	-0.599174	6.05654	11.9368	0.000550369	0.0122712	498	484	294	813	699	748
Mef2d	-0.479728	6.91577	11.9173	0.000556155	0.0123874	884	1006	557	1364	1198	1419
Dlx2	-1.04205	4.35509	11.9128	0.000557487	0.0124042	85	145	86	233	197	349
Smpd3	-1.17335	3.68371	11.8906	0.000564179	0.0125281	72	64	48	146	178	167
Zfx	-0.981688	5.25088	11.8905	0.000564217	0.0125281	249	309	92	320	491	616
Amigo2	-7.24419	0.437226	11.8877	0.000565064	0.0125339	0	0	0	37	5	20
Usp33	-0.872592	4.87613	11.8661	0.000571647	0.0126669	158	205	129	406	359	293
Rg9mtd1	0.843787	5.28063	11.8619	0.000572945	0.0126826	441	491	275	181	308	290
F730043M19Rik	3.12293	1.85856	11.8596	0.000573637	0.0126837	76	44	31	0	8	12
Zmat5	1.02777	4.26849	11.8579	0.000574173	0.0126837	188	278	153	99	142	111
Htra1	0.508351	7.5874	11.8376	0.000580459	0.0128094	1765	2291	1367	1764	1222	1519
Mynn	1.22323	3.72303	11.8327	0.000581986	0.0128299	200	187	72	63	61	99
X99384	-1.02937	4.59051	11.8144	0.000587758	0.0129439	116	182	86	427	211	272
Mospd2	-1.27946	3.90069	11.8044	0.000590896	0.0129997	67	125	29	171	150	276
Ddx52	0.498942	7.21499	11.7998	0.000592379	0.013019	1578	1672	965	1224	1174	1066
Peg3	-1.22763	4.14362	11.7962	0.000593506	0.0130305	78	147	41	318	198	173
Trpm4	1.87363	2.80792	11.7842	0.000597367	0.0130977	92	61	89	27	15	43
Prpf38b	-0.628936	7.07226	11.7829	0.000597785	0.0130977	1046	1067	500	1173	1712	1718
Diap3	-0.504683	6.73558	11.7791	0.000598999	0.0131086	812	800	506	1188	1067	1283
Ulk2	-0.966094	4.91778	11.7775	0.000599501	0.0131086	218	172	104	262	456	395
Epn3	1.43051	3.10186	11.7719	0.000601324	0.0131351	115	111	70	37	34	59
Zfhx3	-0.484957	7.60817	11.7693	0.000602158	0.01314	1395	1796	821	1971	2227	2219
Ivd	0.661841	5.80822	11.7653	0.000603461	0.0131551	647	675	354	342	431	449
2810407C02Rik	0.630328	6.41756	11.7396	0.000611839	0.0133242	938	1166	482	515	622	764
Gstz1	0.776828	5.20279	11.7341	0.000613638	0.0133272	393	516	234	306	226	232
Gpt2	-0.654142	6.47092	11.7337	0.000613773	0.0133272	486	641	483	1167	835	1070
Sesn1	-0.997814	4.4857	11.7336	0.000613832	0.0133272	89	171	95	239	292	302
Lmo4	-0.4752	7.64993	11.7266	0.00061613	0.0133636	1575	1566	928	2545	1836	2245
Ndufaf3	1.16836	3.69834	11.7234	0.000617203	0.0133733	120	178	121	82	67	74
Bmyc	-7.10431	0.31148	11.721	0.000617981	0.0133767	0	0	0	18	18	19
Csgalnact1	-0.588477	6.41089	11.7123	0.000620888	0.0134261	538	801	341	885	922	1084
Serpine1	-0.572135	8.15115	11.707	0.000622658	0.0134509	2591	1741	1197	3284	2993	3341
Epb4.1l3	-0.491891	7.08924	11.6947	0.000626797	0.0135268	1003	1151	606	1660	1219	1644
Bcr	-0.623864	6.01295	11.6887	0.000628798	0.013555	440	455	313	826	594	799
Clybl	1.10286	4.36525	11.6862	0.000629643	0.013555	223	290	162	184	74	112
Nfil3	-0.837921	5.06115	11.6852	0.000629997	0.013555	241	243	107	491	304	416
Btbd9	0.74507	5.09512	11.6832	0.000630678	0.0135561	406	420	218	260	209	252
Ttc32	-0.909076	4.45187	11.6702	0.000635108	0.0136374	118	181	74	262	254	284
Ccl8	3.30205	1.80356	11.6662	0.000636444	0.0136374	55	50	39	14	3	0
Cdca8	-0.429684	8.00864	11.6649	0.000636891	0.0136374	1774	2137	1342	2854	2504	3020
Gyk	-0.876922	4.61028	11.6646	0.000636994	0.0136374	181	154	83	291	256	344
Prkaca	-0.476665	7.0621	11.6544	0.000640492	0.013694	1030	1080	605	1555	1256	1601
Cs	-0.415497	8.69658	11.6532	0.000640913	0.013694	2893	3505	2139	4728	3809	4937
Tax1bp1	0.569898	7.65187	11.6433	0.000644339	0.0137536	2183	2590	1175	1153	1540	1898
B4galt5	-0.729483	6.034	11.6397	0.000645573	0.0137663	479	407	289	899	782	605
Rps20	0.42168	9.60994	11.6237	0.000651184	0.013868	8178	8532	4977	6813	6148	5879
Rpain	0.895059	4.85571	11.6224	0.000651634	0.013868	325	401	194	139	168	268
Krt13	0.752686	5.49673	11.6108	0.000655697	0.0139407	431	597	335	249	350	345
Foxo1	0.953003	4.5655	11.6087	0.000656428	0.0139424	281	375	128	124	144	187
Plin2	0.47495	8.67975	11.5983	0.000660116	0.014007	4172	4241	2942	3813	2778	3128
Pknox2	-1.81924	2.56814	11.5924	0.000662222	0.014032	27	22	12	91	93	63
Mif4gd	0.822833	5.19433	11.5913	0.0006626	0.014032	506	351	260	277	227	240
Nudt2	0.847113	4.55423	11.588	0.00066378	0.0140432	249	308	170	146	149	177
Stard10	-1.06816	5.51203	11.572	0.000669532	0.0141413	198	184	263	663	390	706
Orc2	0.513473	7.07339	11.5714	0.000669735	0.0141413	1493	1566	817	1057	1084	980
Taf2	-0.690638	5.95584	11.5668	0.000671398	0.0141626	444	561	192	727	701	733
Ifit1	2.85577	1.76729	11.5513	0.000677017	0.0142671	46	84	17	11	2	9
Polk	0.737114	5.31878	11.5453	0.000679192	0.0142957	417	502	284	237	249	363
Pip4k2b	0.562952	6.47464	11.5439	0.000679703	0.0142957	891	1096	589	783	528	729
Il33	0.752415	5.20881	11.5391	0.000681463	0.0143187	425	467	240	260	197	327
Myo18a	0.488863	7.44854	11.5346	0.000683146	0.0143374	1899	1707	1244	1405	1185	1536
Mgat4b	0.442148	8.51886	11.5331	0.000683686	0.0143374	3374	4229	2547	2702	2583	3566
Cnih4	-0.473569	7.84946	11.5274	0.000685768	0.0143671	1566	2041	1086	2899	2324	2347
Kif22	-0.537669	6.99441	11.5212	0.000688058	0.014401	943	944	608	1697	1193	1383
Ifi202b	0.815014	5.54587	11.5168	0.000689698	0.0144213	526	676	278	218	338	400
Golph3	-0.540237	6.5648	11.5022	0.000695148	0.0145212	684	834	383	961	1053	1154
Bloc1s1	0.588147	6.19265	11.497	0.000697085	0.0145475	712	828	549	614	493	542
Mbtps1	-0.443803	7.93171	11.4925	0.000698789	0.0145689	1797	1833	1288	2590	2490	2885
Col5a2	0.396593	8.76974	11.4815	0.000702939	0.0146413	4091	4984	2897	3392	3347	3940
Xcr1	4.61149	0.819979	11.4674	0.000708267	0.014738	38	30	9	1	2	0
Tnfaip6	-4.26166	1.17251	11.4649	0.000709226	0.0147437	2	0	2	42	9	58
Sirpa	-0.857375	5.4875	11.4571	0.000712196	0.0147911	350	198	198	542	453	642
Ttc12	1.62216	3.16798	11.4378	0.000719659	0.014909	133	170	41	24	37	62
Celsr3	7.23946	0.403924	11.4376	0.000719743	0.014909	28	30	1	0	0	0
Hpcal1	0.580278	6.87724	11.437	0.00071995	0.014909	1390	1294	743	1094	680	903
1110008P14Rik	0.670999	6.16273	11.4279	0.000723504	0.0149682	664	781	609	610	415	541
Sf3b3	-0.429562	7.61587	11.4246	0.000724786	0.0149803	1407	1640	979	2129	1878	2381
Pfdn5	0.533977	8.1774	11.4055	0.000732282	0.0151207	3102	3413	1838	2816	1600	2325
Eef1a2	4.66341	0.796437	11.4001	0.000734386	0.0151372	31	15	24	1	2	0
Slc43a2	1.21882	3.67255	11.3988	0.000734934	0.0151372	142	182	102	87	40	90
Slc22a18	7.08439	0.210354	11.3981	0.000735193	0.0151372	10	28	10	0	0	0
Gsdmd	0.849072	4.84996	11.3662	0.000747942	0.0153758	271	375	234	191	212	171
Mrpl30	0.571624	6.3223	11.3655	0.00074821	0.0153758	720	975	592	589	598	627
Gas5	0.464054	7.35839	11.3557	0.000752188	0.0154428	1684	1970	1002	1362	1284	1242
Tubb5	-0.48025	12.3459	11.3373	0.000759639	0.0155749	40281	36963	26347	58822	43563	71099
Rpl3	2.93359	1.6082	11.333	0.000761419	0.0155749	61	55	14	8	7	3
Sytl5	0.837597	5.23886	11.3322	0.000761738	0.0155749	427	596	199	216	221	333
Dzip3	-0.867358	5.72153	11.3315	0.000762047	0.0155749	374	434	139	462	752	696
Naglu	1.55144	2.81099	11.331	0.000762242	0.0155749	80	97	66	36	26	37
Snx18	-0.755822	5.58966	11.3267	0.000763989	0.0155958	282	362	214	413	590	702
Slc19a2	0.906484	5.05375	11.3247	0.000764809	0.0155978	479	414	183	272	146	239
St3gal5	1.07054	4.73285	11.316	0.00076841	0.0156563	312	477	131	181	182	113
Pigk	-0.679964	6.03688	11.3063	0.000772466	0.0157241	437	586	233	922	571	804
Larp7	-0.578302	6.76871	11.3015	0.00077445	0.0157496	720	942	473	1017	1378	1273
Gnaz	3.7776	1.20145	11.2884	0.00077994	0.0158463	39	34	23	6	0	2
Nfkbia	0.427646	7.81896	11.2612	0.00079142	0.0160643	2318	2580	1408	1742	1568	2170
Akr1e1	1.13562	3.97912	11.239	0.000800976	0.016243	245	218	79	83	103	88
Siae	4.07355	1.37475	11.1997	0.000818111	0.0165748	30	49	31	0	7	0
1500012F01Rik	0.495477	8.14243	11.1821	0.000825907	0.016717	2985	3119	1878	2082	2486	2007
Incenp	-0.481716	7.29343	11.1715	0.000830649	0.0167972	1238	1120	772	1605	1624	1947
Lbr	-0.470122	7.60557	11.1618	0.00083499	0.0168541	1610	1614	798	1932	2044	2434
Rgs12	0.521424	6.61492	11.1617	0.00083503	0.0168541	942	1138	692	820	618	848
C230035I16Rik	-7.05288	0.269552	11.1564	0.00083741	0.0168863	0	0	0	24	15	14
Fabp5	-1.19544	3.62395	11.1441	0.000842975	0.0169826	47	82	47	192	132	152
Dhrs7	0.624037	5.8453	11.1379	0.000845828	0.0170134	641	584	428	437	402	436
Mgrn1	-0.555874	6.24388	11.1373	0.000846083	0.0170134	512	563	383	891	761	896
Srgap1	-4.55626	0.869674	11.1284	0.000850172	0.0170796	0	3	0	31	22	32
Cbx7	1.09124	4.90809	11.1063	0.000860344	0.0172489	439	337	211	196	233	99
Psmb8	7.32674	0.272683	11.1058	0.000860582	0.0172489	14	4	27	0	0	0
3110062M04Rik	0.991331	4.35355	11.1049	0.000861004	0.0172489	189	291	168	135	85	169
Plekhg4	1.01918	4.09381	11.0898	0.000868039	0.0173737	212	165	152	101	99	116
Tpp2	0.504433	6.97914	11.0856	0.000869986	0.0173965	1177	1490	888	894	875	1195
Cyp1b1	0.621153	5.68752	11.0795	0.00087286	0.0174377	532	616	357	399	373	370
Ifitm3	0.455457	9.85704	11.0453	0.000889123	0.0177462	9022	9324	6965	8213	6023	8015
Isg20	1.03074	4.53174	11.0389	0.000892217	0.0177914	233	252	227	152	165	104
Wdr36	-0.455338	7.32606	10.9973	0.000912464	0.0181783	1105	1382	783	1588	1673	1993
Gpsm2	-0.776144	5.32763	10.9761	0.000922943	0.0183701	306	247	159	379	447	608
Ppm1l	-0.581286	6.18752	10.9589	0.000931552	0.0185127	605	540	285	836	726	913
Atp6v1g1	1.16082	3.7398	10.9574	0.000932296	0.0185127	125	209	108	55	78	98
Atp5j2	0.523541	6.43539	10.9566	0.000932692	0.0185127	888	949	607	711	621	672
Slc2a1	-0.455772	7.12209	10.9356	0.000943359	0.0187072	1059	1171	631	1640	1365	1554
Plekho1	-0.525028	7.23547	10.9281	0.000947176	0.0187656	1140	1297	610	1948	1587	1474
Rap2b	0.503879	7.14393	10.9255	0.000948483	0.0187742	1416	1903	802	998	1055	1262
Emilin1	-3.26633	2.64998	10.9165	0.000953127	0.0188488	0	32	0	149	70	89
Acsl6	1.82072	2.82103	10.9091	0.000956949	0.018907	60	102	86	39	32	14
Cdc42se1	-0.51779	6.77343	10.9043	0.000959393	0.0189379	808	871	499	1153	1300	1164
1700019E19Rik	-0.554371	6.27672	10.9023	0.000960462	0.0189416	604	592	331	839	737	1045
Phf3	0.562718	6.88878	10.8949	0.000964315	0.0189977	1205	1349	837	729	1015	944
Sema4a	1.26726	3.87978	10.8934	0.000965071	0.0189977	130	212	143	45	76	123
Gprin1	1.74436	2.45677	10.8811	0.000971508	0.0191069	71	72	52	24	22	23
Metap1	-0.470037	6.82004	10.8779	0.000973161	0.0191219	870	904	521	1247	1159	1303
Pcm1	-0.603368	7.26248	10.8709	0.000976891	0.0191777	1142	1133	674	1250	1695	2318
8430408G22Rik	-2.18818	3.03797	10.8644	0.00098029	0.0192269	6	64	7	176	90	103
Cd48	7.18832	0.353638	10.8623	0.000981421	0.0192316	34	21	1	0	0	0
Tead2	-0.500132	7.04491	10.8233	0.00100232	0.0196233	857	1041	699	1580	1234	1572
Cxadr	-3.18316	1.60444	10.8038	0.0010129	0.0198124	10	4	0	32	65	42
Slc1a4	-0.665594	6.12761	10.7929	0.00101891	0.0199118	514	538	272	1044	585	806
Stk3	-0.581835	6.02371	10.7792	0.0010265	0.0200418	468	525	276	667	646	901
1700057G04Rik	7.01531	0.163894	10.7712	0.0010309	0.0200977	28	12	6	0	0	0
Snhg9	0.537732	9.85078	10.7693	0.00103197	0.0200977	11551	9666	5523	8967	5776	6616
Tnfaip2	-0.414717	8.40573	10.769	0.00103216	0.0200977	2777	2640	1613	3996	3304	3668
Atp6v1d	0.410246	7.69498	10.7653	0.0010342	0.0201192	1983	2309	1396	1686	1545	1808
Abca13	3.80074	1.0176	10.7432	0.00104665	0.0203297	33	22	26	1	1	5
Stmn4	-3.53961	1.83825	10.7427	0.00104691	0.0203297	13	0	0	54	74	41
Tnfrsf13c	3.19456	1.32433	10.7379	0.00104961	0.0203577	24	36	37	2	5	6
Ces2g	2.67295	2.44262	10.7368	0.00105024	0.0203577	106	78	41	29	0	12
Col4a2	-0.484768	7.62732	10.7336	0.00105208	0.0203749	1326	1467	1089	2402	1940	2180
Enpp5	1.91146	2.42257	10.7308	0.00105365	0.0203848	69	99	37	18	29	13
Prps2	-0.894377	4.39462	10.7294	0.00105448	0.0203848	157	133	68	259	220	290
Sim2	-2.71759	2.4299	10.7235	0.00105785	0.0204193	0	11	17	56	89	106
Lss	-0.784575	5.37328	10.7229	0.00105817	0.0204193	226	305	192	644	398	434
Cxcl10	6.99843	0.14293	10.7188	0.00106052	0.0204464	25	13	7	0	0	0
1700008I05Rik	3.33415	1.62559	10.7081	0.0010667	0.0205471	52	39	35	3	11	0
Tanc2	-0.786857	5.18528	10.6918	0.00107612	0.02071	200	332	129	442	454	392
Ash2l	-0.454866	7.12854	10.646	0.00110308	0.02121	1061	1191	628	1409	1408	1772
St8sia4	5.61029	0.472199	10.6437	0.00110445	0.0212173	39	10	9	0	0	1
A630095E13Rik	2.73024	2.72305	10.6343	0.00111007	0.0213062	107	134	43	8	0	42
Rpl27a	0.570388	6.18987	10.6231	0.00111684	0.021417	752	869	490	472	503	693
Rbpms2	-0.49072	7.60512	10.6162	0.00112103	0.0214724	1213	1565	1057	2418	1832	2195
9430020K01Rik	-0.616844	5.69969	10.615	0.00112172	0.0214724	331	403	247	557	596	615
Insr	-1.32903	3.49782	10.607	0.0011266	0.0215466	56	76	26	91	184	169
Whsc1	-0.57801	6.57947	10.5428	0.00116644	0.0222888	581	834	443	874	1027	1347
Rnf24	0.796081	4.76861	10.5313	0.00117371	0.022399	343	361	153	187	174	200
Nme1	0.367364	9.97113	10.5304	0.00117429	0.022399	10019	11279	6214	8963	7592	8253
Cgref1	-6.96077	0.208872	10.5197	0.00118106	0.0225082	0	0	0	14	10	27
Polr1c	0.423228	7.87627	10.5012	0.00119298	0.0227152	2459	2632	1459	1814	1597	2308
Nmd3	-0.542139	6.33203	10.4976	0.00119532	0.0227396	559	662	367	800	945	942
Rbmx	0.857145	4.93359	10.4914	0.00119934	0.022796	316	326	272	155	189	271
Nhlrc2	-0.579728	6.1067	10.4665	0.00121558	0.0230843	547	566	254	733	765	832
1700020O03Rik	-1.45038	3.66441	10.4605	0.00121956	0.0231315	33	121	21	148	166	202
Mbtps2	-1.01329	4.1152	10.4595	0.00122022	0.0231315	81	116	73	223	242	174
Klc1	-0.402736	8.10121	10.4577	0.00122138	0.0231318	2054	2205	1411	3119	2519	3241
Fv1	7.63985	0.53983	10.4562	0.00122239	0.0231318	21	0	34	0	0	0
Ctnnbip1	-0.51759	8.0057	10.4457	0.00122933	0.0232329	1913	1639	1398	3241	2455	2876
Slc2a8	1.34243	3.14034	10.4449	0.00122989	0.0232329	80	132	83	45	39	55
Ctsw	2.01825	2.36039	10.434	0.00123714	0.0233494	41	78	65	22	22	11
Cyb5r3	0.367682	9.97691	10.4322	0.00123835	0.0233518	9947	10644	6692	8048	7426	9532
Bzw1	0.434806	7.44193	10.4295	0.00124019	0.0233659	1751	2135	1028	1296	1294	1605
Eri1	-0.491983	6.67473	10.4245	0.00124358	0.0234093	656	864	516	1130	1024	1224
Manf	-0.384475	8.79577	10.4193	0.00124703	0.0234538	3293	3602	2332	4817	4152	5326
Gtf2e2	-0.558243	6.70018	10.4148	0.0012501	0.0234911	729	1002	376	1264	1104	1127
Elavl1	-0.414581	8.1868	10.408	0.00125472	0.0235572	2333	2551	1260	2969	2748	3758
Sigirr	1.21425	3.93306	10.4005	0.00125979	0.0236318	147	178	161	125	49	86
Usmg5	0.525784	7.48417	10.3964	0.00126259	0.0236636	1592	2019	1386	1156	1454	1530
Adrbk1	-0.502161	6.86698	10.3813	0.00127297	0.0238275	869	912	549	1481	1003	1406
Sec22a	0.656322	5.85074	10.3805	0.00127355	0.0238275	512	701	459	355	445	460
BC005561	0.978146	4.99265	10.3714	0.00127986	0.0239248	389	508	169	118	216	271
Dusp3	-0.524488	6.91068	10.36	0.00128776	0.0240473	758	1056	573	1524	1266	1207
Atp6v1b2	-0.617587	7.32502	10.3587	0.00128865	0.0240473	1031	1011	892	2308	1446	1747
Creb5	-1.00494	4.53633	10.3525	0.001293	0.0241077	101	219	67	266	331	263
Acot9	-0.692816	5.64162	10.3472	0.00129674	0.0241563	265	450	214	540	478	735
Terf2	-0.541881	6.46443	10.3456	0.00129786	0.0241563	723	693	350	887	973	1098
Ptprn	0.864746	4.67961	10.3421	0.00130028	0.0241804	312	289	189	220	149	140
Csrp1	-0.683812	5.94327	10.3314	0.00130785	0.0243003	470	361	286	876	594	670
Wrnip1	-0.626548	5.58585	10.3261	0.00131165	0.0243498	289	399	221	585	495	563
Cenpe	-0.474265	7.86674	10.3233	0.00131361	0.0243652	1759	1786	1145	2075	2592	3014
Zfp109	7.14958	0.156282	10.3197	0.0013162	0.0243922	18	4	20	0	0	0
Serbp1	0.351337	11.3998	10.3073	0.00132506	0.0245285	26963	28587	17483	22299	21300	23621
Rhobtb3	-0.543056	6.94365	10.3062	0.00132583	0.0245285	890	1192	436	1301	1375	1446
Rara	0.629571	5.67635	10.3037	0.0013276	0.0245401	505	570	395	345	385	399
Capn6	3.12288	1.81935	10.3017	0.00132906	0.0245461	17	56	62	5	13	1
Rabep1	0.517545	7.27336	10.2992	0.00133088	0.0245574	1651	2047	844	1046	1281	1259
Atad2b	-0.90309	5.3411	10.2977	0.00133196	0.0245574	249	240	177	295	616	563
Acadm	-0.63935	5.99308	10.2876	0.00133924	0.0246705	385	566	267	581	761	845
Myt1	7.11222	0.108601	10.267	0.00135434	0.0249272	10	8	22	0	0	0
2210403K04Rik	0.775176	5.19866	10.2615	0.00135837	0.0249801	469	515	183	287	220	258
4932438A13Rik	0.582574	6.64458	10.2519	0.00136546	0.0250889	1031	1319	607	572	765	932
Atf3	-1.25665	3.55161	10.2433	0.0013718	0.025184	75	72	24	106	164	188
2510039O18Rik	-0.461512	7.05316	10.2393	0.00137483	0.0252018	1025	1181	550	1525	1350	1475
Bglap2	2.22689	2.36412	10.2389	0.00137511	0.0252018	32	113	54	17	5	29
Sap30	-1.04256	4.1595	10.228	0.00138325	0.0253294	110	111	60	153	285	226
Gfm1	-0.581431	6.11639	10.2137	0.00139399	0.0255044	531	520	297	897	595	872
Sox13	-1.42026	3.25237	10.1971	0.00140659	0.0257131	44	47	30	90	183	101
6430548M08Rik	-1.03711	3.99432	10.1889	0.00141291	0.0258066	88	108	55	261	181	152
Mrpl45	0.49496	7.35099	10.1858	0.00141529	0.0258281	1455	1739	1291	1206	1166	1470
Bcas2	-0.474233	6.89058	10.1702	0.00142731	0.0260254	891	1014	522	1149	1246	1513
Man2a1	-0.604751	6.78251	10.1538	0.00144003	0.0262352	802	1004	383	973	1317	1462
Gnb1	-0.385083	8.45666	10.1492	0.00144362	0.0262784	2553	3086	1739	3584	3751	3901
Nkiras1	1.13195	4.64567	10.1347	0.001455	0.026463	393	344	127	74	161	207
Ralgapa1	-0.896961	4.61613	10.1269	0.00146118	0.0265529	157	209	65	248	283	368
Ier5	-0.422456	7.38213	10.1151	0.00147062	0.0266821	1303	1414	759	1946	1647	1810
Dio2	-3.33756	1.39566	10.1149	0.00147076	0.0266821	0	7	3	57	34	30
Palb2	-1.71905	2.60434	10.0968	0.00148524	0.026922	17	39	12	62	79	113
2410006H16Rik	0.375319	9.50333	10.0922	0.001489	0.0269674	6921	7971	4833	6569	5303	6029
Insl6	2.62206	1.94499	10.0818	0.00149741	0.0270969	60	51	40	22	4	3
Cd53	2.72832	2.04751	10.0783	0.00150027	0.0271185	63	89	24	12	0	18
Intu	1.58972	2.74536	10.0772	0.00150112	0.0271185	76	80	72	22	28	43
Cspg4	-1.26451	3.69473	10.0653	0.00151091	0.0272724	84	54	41	211	185	104
Fkbp11	0.45176	7.27865	10.0579	0.00151699	0.0273485	1459	1842	1036	1402	1017	1304
2900026A02Rik	-0.733407	5.04122	10.0566	0.00151804	0.0273485	180	261	150	372	398	380
Ets2	0.431383	7.44366	10.0555	0.00151894	0.0273485	1803	1952	1099	1540	1131	1545
Galnt1	-0.499599	6.79262	10.028	0.00154182	0.0277372	803	945	492	1029	1173	1479
Eif4e	-0.578382	6.08933	10.0261	0.00154335	0.0277416	558	506	271	709	675	931
App	-0.407551	7.87753	10.0242	0.00154495	0.0277472	1835	2106	1029	2759	2281	2551
Gas2l1	-0.539666	6.5067	10.0227	0.00154626	0.0277476	611	706	453	994	795	1282
G0s2	-2.80285	2.02706	10.021	0.00154764	0.0277491	17	0	5	74	54	60
Iqgap3	-0.906809	5.24143	10.0195	0.00154894	0.0277494	295	173	153	498	291	621
Fam198b	0.748734	5.10921	10.0168	0.00155118	0.0277663	365	492	211	193	258	273
Cetn3	0.554134	7.65613	10.001	0.00156453	0.027982	2411	2278	1199	1172	1762	1663
1810037I17Rik	-0.907748	4.73095	9.99326	0.00157114	0.028077	213	175	71	292	370	302
Rnf181	0.545303	6.25229	9.99108	0.00157301	0.028087	732	917	530	631	451	682
Zadh2	-0.742298	4.85472	9.98158	0.00158114	0.0282088	183	232	112	310	298	415
Msi2	0.43775	7.06392	9.97269	0.00158879	0.0283218	1418	1551	799	1057	963	1204
Tg	1.78095	2.70779	9.96956	0.0015915	0.0283292	86	77	68	39	9	35
Plxnd1	1.09514	3.50943	9.96917	0.00159184	0.0283292	128	150	90	62	60	81
Abhd15	4.11054	0.867122	9.96401	0.0015963	0.028367	24	17	30	0	2	3
Pde4dip	-0.63766	6.03616	9.96366	0.0015966	0.028367	546	475	241	709	826	703
Tmem206	-0.965079	3.97782	9.95	0.00160849	0.0285547	79	118	59	168	202	209
Bnc2	-0.939107	4.71423	9.93923	0.00161793	0.0286986	119	136	148	358	257	356
Mical1	-0.726169	5.19754	9.93002	0.00162605	0.0288118	219	284	161	519	316	460
Jarid2	-0.783094	4.97804	9.92895	0.00162699	0.0288118	195	268	109	303	416	396
Trafd1	-0.723251	5.32207	9.92556	0.00162999	0.0288412	231	259	211	521	436	440
Crybb1	5.50831	0.349836	9.92223	0.00163294	0.0288697	21	11	18	1	0	0
Pogz	-0.875328	4.98906	9.9184	0.00163635	0.0289061	272	211	79	411	308	445
Zfp770	0.725113	5.01434	9.90714	0.00164639	0.0290597	303	463	217	216	202	271
Rplp1	0.574286	6.00537	9.90229	0.00165073	0.0291125	690	692	455	429	508	515
Gnpat	-0.610781	5.75767	9.89921	0.0016535	0.0291373	319	471	246	679	502	671
6530418L21Rik	1.41946	3.16717	9.89264	0.00165941	0.0292176	121	127	66	22	55	58
Cope	-0.540218	6.95068	9.87727	0.00167333	0.0294386	820	914	650	1690	1122	1338
Tmem111	0.488665	7.08144	9.87481	0.00167557	0.0294538	1565	1590	754	1175	858	1173
BC052040	0.765796	4.74153	9.8707	0.00167932	0.0294903	310	356	162	212	154	193
Tnfrsf9	2.59022	1.6211	9.86953	0.00168038	0.0294903	32	70	23	12	5	6
2810432L12Rik	-7.36185	0.546504	9.86234	0.00168696	0.0295816	0	0	0	30	0	39
1810035L17Rik	0.421651	7.52068	9.85614	0.00169266	0.0296573	1769	2115	1202	1563	1445	1418
Dnase1l1	1.16125	4.25779	9.84576	0.00170224	0.0297987	242	222	160	53	155	119
Nrp1	-0.526327	6.63655	9.8444	0.00170349	0.0297987	844	798	375	1063	972	1301
Nt5c	0.699842	5.69303	9.83787	0.00170955	0.0298804	425	587	469	389	335	388
Errfi1	-0.457273	7.45172	9.82287	0.00172355	0.0301006	1372	1509	745	2225	1531	2000
Bmp6	-7.01928	0.264333	9.80634	0.00173911	0.0303348	0	0	0	23	2	29
Kcnh1	-7.39486	0.56892	9.80564	0.00173978	0.0303348	0	0	0	0	16	54
Pick1	0.688005	5.0463	9.79365	0.00175116	0.0305084	322	413	242	243	204	268
Wasf2	-0.488229	6.93465	9.78886	0.00175572	0.0305632	875	1040	560	1607	1090	1353
Fbn1	-0.534211	6.75061	9.77952	0.00176466	0.030694	679	1080	429	1174	1194	1225
Btbd2	0.513578	6.3722	9.75347	0.00178985	0.0311069	760	1009	577	655	538	745
1700017B05Rik	0.546337	6.73659	9.74506	0.00179806	0.0311965	1299	1002	726	743	728	991
Gla	-1.51723	2.80937	9.74493	0.00179818	0.0311965	40	28	17	97	107	76
Wdr82	-0.525964	6.67252	9.74373	0.00179935	0.0311965	864	727	438	1183	906	1338
Fdx1l	0.811975	4.98655	9.73777	0.0018052	0.0312604	261	378	295	229	173	249
Cyp4f16	0.993783	4.44365	9.73573	0.00180721	0.0312604	232	270	182	202	109	96
Cd37	5.43298	0.305963	9.73553	0.0018074	0.0312604	20	14	15	1	0	0
Tnfaip8	-0.803737	4.47113	9.72869	0.00181414	0.0313102	138	151	95	290	220	282
Zdhhc2	-0.732861	5.31428	9.72822	0.0018146	0.0313102	272	316	146	504	314	600
Ube2e2	0.759489	5.10132	9.72818	0.00181464	0.0313102	355	395	271	198	281	232
Pabpc1	-0.380764	11.4845	9.72549	0.0018173	0.031331	24290	24761	12313	33468	27376	31003
Wwc2	-0.473335	7.83191	9.72026	0.00182248	0.031395	1960	1806	928	2115	2489	2896
Xab2	-0.790475	4.66661	9.71151	0.00183118	0.0315197	135	177	124	325	257	322
Gm12238	-2.20597	2.56021	9.69776	0.00184493	0.031731	11	6	24	73	46	149
Mfsd5	0.421059	7.35754	9.6959	0.00184679	0.0317377	1790	1723	1032	1281	1283	1399
Fitm2	1.39612	3.51038	9.68978	0.00185296	0.0318182	76	161	135	36	59	81
Slc17a9	5.62701	0.451601	9.68611	0.00185666	0.0318565	3	30	22	1	0	0
Mcm4	-0.41242	8.32687	9.68343	0.00185937	0.0318775	2205	2752	1660	3137	3069	4226
Khdrbs3	-1.00587	4.33258	9.67659	0.00186631	0.0319709	155	92	71	325	217	208
Uap1	-0.533538	6.00298	9.65179	0.00189167	0.0323797	447	550	280	759	647	736
Ddx39	-0.375781	8.95314	9.62611	0.00191831	0.0328094	4144	3827	2432	5370	4706	5812
Slc22a17	6.80041	-0.00374495	9.62197	0.00192263	0.0328573	16	18	6	0	0	0
Ap2m1	-0.614837	5.5665	9.61845	0.00192632	0.0328943	317	372	213	585	419	623
Adck5	0.860424	4.68662	9.61488	0.00193007	0.0329321	229	322	226	208	163	140
Tada1	-0.605481	5.55796	9.60986	0.00193535	0.0329961	331	354	213	495	468	647
Pigy	0.593818	5.7049	9.60291	0.0019427	0.033074	497	610	388	436	344	393
Eif1a	0.401302	7.32422	9.60262	0.001943	0.033074	1569	1828	1024	1285	1229	1393
Ccdc109b	-0.610141	5.57366	9.59473	0.00195137	0.0331902	334	333	229	597	469	557
A330023F24Rik	-3.9074	1.18966	9.56983	0.00197801	0.0336169	6	0	0	20	44	42
4930579K19Rik	-7.32534	0.521408	9.54113	0.00200918	0.0341196	0	0	0	19	0	49
Timm9	0.55185	6.5893	9.53673	0.002014	0.0341744	959	1000	741	879	654	669
Foxn1	2.35113	2.8994	9.52179	0.00203047	0.0344268	105	109	77	23	0	48
Tnip1	0.7122	5.60146	9.51789	0.00203479	0.0344492	580	531	338	462	290	284
Rras2	-0.401664	7.44036	9.5177	0.002035	0.0344492	1280	1542	821	1844	1629	2143
Nqo1	0.506407	6.93778	9.50067	0.00205397	0.0347431	1033	1690	798	1040	810	1024
S1pr1	-0.980915	4.03334	9.48791	0.0020683	0.034958	95	110	59	163	158	293
Eif2a	0.620009	5.98296	9.48408	0.00207262	0.0350036	724	796	370	419	542	434
Ergic1	-0.417053	8.4086	9.47222	0.00208607	0.035203	2916	2778	1452	4061	2995	3997
Tbc1d8	3.40059	1.33971	9.46449	0.00209488	0.035324	25	14	53	1	4	7
Serpinb6a	-0.374002	9.27072	9.45824	0.00210203	0.0353944	4363	5269	3267	6284	5809	7736
Ngrn	0.647693	6.20686	9.45796	0.00210235	0.0353944	708	940	527	373	559	697
Ube2d3	-0.472673	6.69041	9.45585	0.00210477	0.0354075	745	859	488	1187	1126	1064
Lrrk1	0.628845	6.1981	9.44778	0.00211405	0.0355226	721	763	602	677	470	478
Ythdc1	0.457248	6.62271	9.44703	0.00211492	0.0355226	1035	1120	617	739	718	897
D4Wsu53e	0.706895	6.38301	9.43798	0.00212538	0.0356706	767	1300	510	403	603	793
Ppil4	0.516338	7.5465	9.42475	0.00214076	0.0359007	2022	2253	1127	1086	1597	1656
Kctd5	-0.587246	6.424	9.4145	0.00215276	0.0360739	537	883	306	927	953	1031
Xrcc5	0.537674	6.14264	9.40957	0.00215855	0.0361304	708	797	499	521	442	677
Agpat6	-0.475542	7.32958	9.40878	0.00215949	0.0361304	1282	1293	707	2107	1343	1874
Osbpl11	-0.771074	4.73855	9.3935	0.00217756	0.0364043	180	201	99	318	342	277
Hirip3	0.49305	6.44902	9.39099	0.00218054	0.0364259	920	1072	518	664	581	819
Rpp14	0.571941	6.02393	9.36806	0.00220799	0.0368558	697	628	503	484	462	531
Tln2	0.509531	6.17483	9.36599	0.00221048	0.0368668	724	800	507	583	536	561
Zc3h7b	-0.518171	6.39648	9.36373	0.00221321	0.0368668	591	688	394	1062	714	1045
Serpinb9b	-0.91079	4.23161	9.36309	0.00221398	0.0368668	142	113	61	274	182	232
Hars	-0.424436	7.53961	9.36184	0.0022155	0.0368668	1431	1738	768	1920	1788	2352
Lrrc8c	-1.45271	3.24355	9.35872	0.00221927	0.036901	67	31	22	179	73	134
Met	0.50282	7.01659	9.34781	0.00223252	0.0370927	1084	1733	874	901	999	1129
Acadl	0.467697	8.11977	9.34168	0.00224	0.0371882	2828	3097	1861	2785	1806	2021
Dnajb11	-0.487887	6.89043	9.32403	0.00226168	0.0375191	702	1129	569	1309	1180	1434
Zbtb38	0.611026	5.73444	9.32243	0.00226365	0.0375229	487	749	342	440	374	372
Adamts14	-0.964634	3.94908	9.30608	0.00228394	0.0378301	78	123	53	198	200	167
Psmd10	-0.716227	5.31438	9.3011	0.00229016	0.0378766	289	334	128	397	401	607
Ydjc	1.14769	3.5727	9.30101	0.00229027	0.0378766	110	157	113	57	52	100
Med15	0.473235	7.20778	9.29703	0.00229526	0.0379267	1261	1705	1113	1108	1170	1213
Tmem67	2.53107	2.24937	9.29578	0.00229683	0.0379267	85	114	10	4	24	8
Igsf3	-0.656045	5.42423	9.28872	0.00230569	0.0380034	273	342	189	395	517	565
Acap2	-0.548779	5.89284	9.28808	0.0023065	0.0380034	388	496	279	607	656	726
Gdap1l1	3.16378	1.32915	9.28739	0.00230737	0.0380034	30	70	10	4	1	8
Agbl3	1.73063	2.63408	9.28646	0.00230854	0.0380034	47	89	77	27	14	40
Mtmr7	-6.85591	0.098477	9.28119	0.00231519	0.0380839	0	0	0	6	26	13
Tgs1	0.767781	4.76361	9.27636	0.0023213	0.0381551	327	370	152	221	162	183
Gng13	5.51494	0.298977	9.2563	0.00234687	0.0385018	7	17	23	0	0	1
Lasp1	0.462659	8.99279	9.25623	0.00234695	0.0385018	4605	5056	4105	3710	3718	4738
Cd9	-0.729783	5.45457	9.25561	0.00234776	0.0385018	232	440	153	466	539	531
Enpp4	0.915029	4.48571	9.25393	0.0023499	0.0385077	168	289	218	156	124	157
E2f4	-0.795231	5.52585	9.25242	0.00235184	0.03851	207	309	257	436	496	724
Dhrsx	0.873208	4.33366	9.24542	0.00236086	0.0386283	189	258	168	106	125	170
Slc2a9	1.58964	2.68983	9.2397	0.00236824	0.0387106	62	83	73	19	31	39
Ctu2	-0.9492	4.0837	9.23874	0.00236948	0.0387106	77	128	70	237	147	245
Arfgap1	-0.622641	5.80405	9.23087	0.00237969	0.0388478	356	478	238	708	447	777
Rps6ka2	3.81909	1.19339	9.22457	0.00238788	0.038952	13	34	42	7	0	1
Snx6	0.370694	8.1255	9.22248	0.00239061	0.038967	2723	3137	1773	2459	2146	2280
Kif16b	-3.67168	0.931044	9.20767	0.00241004	0.0392538	2	4	0	23	38	24
Zfp330	-0.639658	5.1807	9.17525	0.00245309	0.0399249	233	304	152	419	389	435
Plin3	-0.505389	6.95047	9.17096	0.00245885	0.0399884	958	1132	461	1576	1103	1444
Sike1	-0.605482	5.87926	9.16926	0.00246114	0.0399955	338	463	304	601	711	680
Tmem106c	1.4312	3.1327	9.15934	0.00247452	0.0401824	121	92	82	25	34	75
Glul	-0.527835	5.96874	9.14565	0.0024931	0.0404537	494	492	264	724	628	738
Adra1b	4.17433	1.07203	9.14233	0.00249763	0.0404966	16	7	53	4	0	2
Mras	-0.45838	6.81495	9.13904	0.00250212	0.0405388	783	1042	500	1358	1101	1226
Fsd1	-6.80326	0.0775525	9.13075	0.00251348	0.0406923	0	0	0	27	7	11
Fam82b	0.917335	4.18424	9.1223	0.00252513	0.0408482	223	231	122	141	74	142
Klhl20	-0.832806	4.9241	9.12101	0.00252691	0.0408482	157	301	92	430	325	337
Rnf19b	0.502516	6.91307	9.11813	0.00253089	0.0408819	1200	1396	814	973	678	1202
1110001J03Rik	0.56055	6.88278	9.11526	0.00253486	0.0409152	1145	1169	966	1023	659	1036
Whrn	1.5126	2.71575	9.11188	0.00253955	0.0409602	90	119	33	31	25	38
Kcnb1	-6.84994	0.130637	9.10973	0.00254253	0.0409777	0	0	0	17	3	28
Lmnb1	-0.461173	8.4043	9.09763	0.00255941	0.0412187	2803	3020	1289	4098	2817	4288
Zfp407	-1.12814	3.88913	9.0842	0.00257828	0.0414916	97	100	34	262	107	204
Raet1e	0.765511	4.76167	9.07447	0.00259203	0.0416816	324	349	165	236	147	184
Wdr12	0.592609	5.76978	9.07241	0.00259495	0.0416933	651	561	365	473	356	399
Nfe2l2	-0.388876	8.05915	9.07123	0.00259663	0.0416933	2175	2030	1339	2822	2768	2954
Rgs19	0.669495	5.5324	9.06652	0.00260332	0.0417532	428	520	384	322	260	435
Txnrd3	0.584927	6.22634	9.06588	0.00260424	0.0417532	702	884	557	707	490	491
Txndc5	-0.503982	6.9226	9.03939	0.00264224	0.0423098	783	1233	484	1469	1163	1401
Eif1b	-0.480558	6.57357	9.03894	0.00264289	0.0423098	796	712	421	1106	971	1056
Klhl2	-0.73448	5.21102	9.03719	0.00264542	0.0423189	306	278	110	495	374	436
Tmem49	0.418048	8.34138	9.03251	0.0026522	0.0423959	3064	4156	1922	2687	2706	2421
Hoxa9	0.613349	5.81693	9.02941	0.0026567	0.0424035	646	760	298	391	448	413
Gm16405	7.30452	0.356584	9.02897	0.00265734	0.0424035	40	0	12	0	0	0
Dnajb9	-1.15963	3.5527	9.02811	0.00265859	0.0424035	61	61	46	132	97	228
Zbtb45	-1.00907	3.94157	9.02151	0.00266822	0.0425254	68	110	63	233	188	146
Avl9	0.778554	4.93575	9.01684	0.00267504	0.0425819	288	471	195	249	145	247
Zfp936	5.89107	0.67794	9.01637	0.00267572	0.0425819	0	46	22	0	0	1
Sfpq	-0.350859	9.32812	9.00488	0.00269259	0.0428187	5330	5275	3099	6465	6244	7743
Ptpn14	0.558122	6.87725	9.00262	0.00269593	0.0428402	1227	1232	867	676	1018	979
Snapc2	-0.708593	5.29164	8.99278	0.00271049	0.0430398	236	302	175	597	361	411
Pppde2	0.4716	7.66624	8.9902	0.00271431	0.0430496	2557	1942	1229	1742	1447	1629
Crk	0.508538	6.9655	8.98912	0.00271591	0.0430496	1264	1753	663	877	993	1043
Rcc2	-0.366428	8.81456	8.98702	0.00271904	0.0430496	3369	4314	2014	4801	4118	5507
Igsf11	1.82577	2.9495	8.98697	0.00271911	0.0430496	95	178	35	29	51	10
Cbfb	-0.54974	7.20726	8.98416	0.0027233	0.0430518	893	1553	563	1452	1493	2049
2700089E24Rik	0.698271	5.46235	8.98403	0.0027235	0.0430518	571	527	249	244	348	353
Adam19	-0.810444	5.29863	8.98285	0.00272525	0.0430518	253	368	106	371	550	480
Dnmt1	-0.471778	7.11803	8.97632	0.00273501	0.0431676	1111	1261	528	1377	1523	1662
Trim54	3.37394	1.46481	8.97526	0.0027366	0.0431676	40	42	31	0	11	1
Cdc42ep5	0.856318	4.58952	8.97029	0.00274405	0.0432535	197	311	216	198	129	155
Mettl7a1	1.32085	3.23825	8.96838	0.00274692	0.0432671	133	117	71	56	23	74
Mtx1	-0.520334	5.97082	8.96617	0.00275024	0.0432876	469	491	285	658	623	812
Gpx8	-0.535841	6.58954	8.96308	0.0027549	0.0433293	658	974	345	1030	1038	1154
Tpp1	0.582262	6.98885	8.95967	0.00276005	0.0433786	1300	1603	818	717	800	1395
Hdlbp	-0.376769	8.90261	8.94857	0.00277686	0.043611	3382	3978	2581	5285	4241	5864
Atp6v1e1	0.43972	7.58571	8.9366	0.00279512	0.0438657	1830	2532	1111	1749	1252	1633
Ext2	-0.545514	6.64921	8.93508	0.00279745	0.0438703	887	645	436	1206	1082	1067
Cnbp	0.394612	8.54936	8.93189	0.00280235	0.043899	3447	4304	2508	2632	3095	3427
Nsmce4a	-0.530168	6.46412	8.93122	0.00280337	0.043899	674	802	325	863	908	1190
Acot13	0.607499	5.81252	8.91213	0.00283283	0.0443281	508	638	451	448	422	379
Cox4nb	-0.509494	7.48949	8.90902	0.00283765	0.0443676	1275	1518	815	2570	1419	2021
Hoxa10	0.595952	5.67234	8.90785	0.00283948	0.0443676	488	590	382	431	362	348
B230118H07Rik	1.00339	5.65937	8.89095	0.00286588	0.0446812	720	806	213	176	431	329
Sf1	-0.345359	9.02123	8.89065	0.00286635	0.0446812	4005	4562	2547	5322	4781	6439
St5	-0.78128	4.62975	8.8899	0.00286752	0.0446812	199	166	81	314	245	323
Itfg3	0.6518	5.14287	8.88969	0.00286785	0.0446812	369	389	266	284	234	255
Defb28	-6.79761	0.0867958	8.87869	0.00288518	0.0448992	0	0	0	20	3	23
Imp4	0.476823	6.45646	8.87816	0.00288602	0.0448992	847	941	640	684	656	733
E2f7	-0.457075	6.6796	8.86422	0.00290814	0.0452106	757	893	459	986	1102	1265
AI662270	6.82585	-0.0330043	8.84868	0.00293301	0.0455644	3	23	12	0	0	0
Sytl1	3.4652	1.08742	8.8358	0.00295378	0.0458539	17	53	19	5	0	4
Phpt1	0.471906	7.28826	8.83301	0.0029583	0.045891	1583	1842	995	1445	880	1414
Whsc1l1	-0.490624	6.87228	8.83001	0.00296316	0.0459333	834	860	615	1219	1045	1637
Brwd1	0.526474	5.98535	8.81551	0.0029868	0.0462536	644	767	407	427	485	554
Vps33a	0.642889	5.14919	8.81471	0.00298812	0.0462536	350	406	270	271	244	264
Rtcd1	-0.582336	6.51026	8.8079	0.00299929	0.0463931	561	594	530	1174	839	1083
Eif5b	0.417433	9.06709	8.80356	0.00300644	0.0464702	5904	6104	3080	3555	4390	5062
Cuedc1	0.54139	5.82562	8.79746	0.0030165	0.0465923	588	738	332	426	387	496
Il17rc	0.701755	4.87779	8.78849	0.00303138	0.0467885	288	340	232	191	188	253
Lmf1	-1.35204	2.94856	8.78601	0.00303549	0.0468184	25	52	25	121	77	107
Vdr	-0.496401	6.43245	8.78159	0.00304287	0.0468985	622	624	451	1050	846	958
Ifi27l1	0.699694	5.71068	8.76848	0.00306481	0.047187	501	602	425	295	295	551
2310009B15Rik	0.661936	5.72434	8.76779	0.00306597	0.047187	505	543	455	424	394	328
Abce1	-0.500186	7.04673	8.76342	0.00307332	0.0472663	1160	1097	474	1348	1401	1637
Pcgf2	0.649267	5.46733	8.75342	0.00309022	0.0474923	408	489	367	347	320	299
Rn4.5s	0.623987	5.72158	8.74769	0.00309994	0.0475898	668	578	317	425	402	337
Fam102b	-0.49902	6.7041	8.74594	0.00310293	0.0475898	747	912	455	955	1029	1491
Ptplad2	-1.11488	3.44184	8.74578	0.0031032	0.0475898	68	73	27	168	113	131
Vash1	-1.16731	3.36309	8.74203	0.00310958	0.0476536	42	69	38	146	141	102
Rdm1	1.17838	3.28015	8.73588	0.00312009	0.0477807	100	132	84	39	54	73
Ppp2r3a	-0.914005	4.89636	8.73207	0.00312662	0.0478467	160	296	73	267	406	417
Pgrmc2	0.39107	7.49708	8.72922	0.00313151	0.0478874	1765	1887	1245	1449	1329	1654
Arhgap1	-0.529037	5.94367	8.72672	0.0031358	0.0479189	413	462	319	673	619	762
Wipf1	-0.492997	6.14603	8.72085	0.00314592	0.0480395	497	633	309	760	690	897
Cpne2	-0.646141	5.12544	8.71864	0.00314974	0.0480636	210	266	170	385	380	432
Sox5	-6.82225	0.107637	8.70903	0.00316637	0.0482832	0	0	0	3	9	35
Tollip	-0.631724	5.73893	8.70692	0.00317005	0.0483051	435	422	183	558	497	794
Tfrc	0.47333	7.68652	8.70551	0.00317249	0.0483081	2127	2516	1238	1245	1750	1876
Akirin1	1.29759	3.17053	8.7	0.0031821	0.0484201	114	110	76	26	57	61
Atf7ip	0.704951	5.26266	8.69655	0.00318814	0.0484777	510	425	229	253	212	367
Romo1	0.491656	7.66536	8.69424	0.00319217	0.0485047	2652	2128	1085	1560	1341	1905
Tmem229b	6.95921	-0.0368497	8.68809	0.00320297	0.0486345	3	10	22	0	0	0
Mrpl19	0.68212	6.09801	8.67907	0.00321886	0.0488413	741	662	566	676	360	454
2010317E24Rik	-1.10103	3.88592	8.67748	0.00322166	0.0488494	50	97	69	237	182	137
Otop1	6.94232	-0.0599003	8.67456	0.00322683	0.0488933	6	6	22	0	0	0
Tomm5	1.41984	3.27623	8.67248	0.00323052	0.0489147	75	175	86	72	20	57
Rps6ka3	-0.916039	5.56076	8.66488	0.00324402	0.0490846	389	320	116	353	519	888
Aip	-0.495361	6.67655	8.65851	0.00325538	0.0491899	751	852	461	1377	982	1019
Tcf25	-0.453702	8.24689	8.65841	0.00325555	0.0491899	2107	2359	1623	4093	2681	3182
2310061C15Rik	-0.478334	6.43355	8.65032	0.00327005	0.0493743	669	628	428	996	887	955
Nradd	0.387719	7.47274	8.64517	0.0032793	0.0494792	1752	2079	1084	1494	1214	1670
Evc	-3.32916	1.89125	8.63196	0.00330317	0.0498044	0	0	11	52	48	78
AI316807	-0.707784	4.89506	8.6197	0.00332546	0.0501055	176	276	107	337	316	387
Pam	-0.530789	6.55012	8.61001	0.00334321	0.0503377	698	670	460	816	1070	1242
Fam38b	-0.650625	5.09056	8.59084	0.00337858	0.0508347	217	292	138	359	351	466
Zbtb7a	0.431035	7.29781	8.58546	0.00338858	0.0509495	1511	1771	1064	1343	1282	1143
H2-DMb1	6.75485	-0.00691221	8.57918	0.00340029	0.0510898	3	33	5	0	0	0
Gm16515	0.995749	3.84067	8.5765	0.00340529	0.0511292	143	171	129	68	107	90
Tpm2	-0.439361	7.68437	8.56014	0.00343603	0.0515548	1437	1503	1162	2388	2127	2163
Ssu72	-0.497682	6.81485	8.55503	0.00344568	0.0516636	735	1022	517	1114	1389	1193
Eif4ebp1	-0.391179	8.06773	8.55339	0.00344879	0.0516742	2031	2322	1286	3288	2254	3123
Rab6	-0.377024	8.1809	8.54794	0.00345913	0.0517931	2343	2658	1238	3354	2817	3110
Arhgap18	0.643705	5.5248	8.54581	0.00346318	0.0518176	571	571	251	305	279	439
Cirh1a	-0.418995	7.64478	8.53651	0.00348092	0.0520468	1399	1532	1114	1986	2094	2395
Gmeb1	-0.497038	6.01597	8.53367	0.00348636	0.0520739	486	514	297	690	693	752
Yy2	-1.10564	3.52968	8.53304	0.00348757	0.0520739	89	63	27	153	140	143
Mtss1l	-0.752067	4.69337	8.53048	0.00349248	0.0521111	153	225	95	349	287	272
1810012P15Rik	0.863432	4.24413	8.52701	0.00349915	0.0521478	220	196	156	144	89	147
Hoxa7	1.03757	3.7676	8.52667	0.00349979	0.0521478	194	163	87	116	65	68
Inpp5k	0.881365	4.06425	8.51021	0.0035316	0.0525854	165	257	109	92	108	130
Etv5	-4.5738	0.513006	8.50428	0.00354312	0.0527204	2	0	0	24	21	18
Zbtb7b	-0.739537	4.69025	8.50125	0.00354902	0.0527717	160	165	127	305	309	286
Zfp622	-0.443852	7.64977	8.49968	0.00355209	0.052781	1742	1549	866	2562	1879	2112
Ly6f	6.79834	-0.0690759	8.49138	0.00356834	0.0529857	23	3	10	0	0	0
Tsr2	-1.37976	3.0096	8.48813	0.00357471	0.0530438	31	62	17	144	90	84
Clcf1	-0.692842	5.03235	8.48452	0.0035818	0.053099	193	265	144	370	286	493
Nup188	-0.486925	6.47952	8.48373	0.00358337	0.053099	707	791	345	1022	812	1127
Ephb6	1.00064	3.65543	8.48058	0.00358958	0.0531544	175	162	74	85	78	70
Gtf2ird1	-0.598072	5.30792	8.467	0.00361647	0.0535157	280	330	160	455	434	452
Agfg1	-0.457862	6.62546	8.46457	0.0036213	0.0535505	703	845	467	1140	1075	998
Bcdin3d	1.10348	3.8318	8.46026	0.00362989	0.0536406	229	208	57	69	76	109
Stk35	0.770457	5.04441	8.45631	0.00363779	0.0536961	410	434	187	314	181	192
Kctd11	0.726332	5.44556	8.45589	0.00363864	0.0536961	410	488	371	409	267	246
1810046J19Rik	0.492188	6.61402	8.45447	0.00364148	0.0537012	1043	934	725	819	729	746
Amot	-0.768288	4.96568	8.45062	0.00364919	0.053778	196	305	86	341	354	414
9930012K11Rik	0.990339	4.16361	8.44317	0.00366418	0.053962	189	302	104	84	149	98
Trim66	-6.6644	-0.0274565	8.43931	0.00367195	0.0540395	0	0	0	23	6	12
Slc38a4	-6.708	0.0026568	8.42784	0.00369518	0.0543442	0	0	0	28	6	8
Mtap	0.342599	8.67707	8.42063	0.00370987	0.0545229	3907	4312	2749	3471	3022	3750
Pfas	0.515441	6.17527	8.41699	0.00371731	0.0545949	862	790	427	594	454	643
Phf2	-0.574689	5.87953	8.40512	0.00374165	0.054915	491	378	264	668	548	783
Pfkm	0.596302	6.2132	8.39699	0.00375844	0.0551237	893	891	422	667	370	651
Eea1	-0.499433	7.34898	8.38215	0.00378925	0.0555377	1142	1650	603	1508	1804	2094
Lpin1	-1.10201	4.05201	8.37435	0.00380554	0.0557386	108	141	24	229	160	248
Plec	0.378754	9.07397	8.34256	0.0038727	0.0566497	5359	5783	3535	4083	4766	4334
1700086O06Rik	1.49296	2.72919	8.34241	0.00387301	0.0566497	58	82	78	30	38	27
6330407J23Rik	0.860931	4.27813	8.33749	0.00388351	0.0567647	193	293	127	165	90	134
Acbd4	0.790469	4.91557	8.32313	0.00391434	0.0571764	266	347	273	266	181	173
Dynll2	0.428357	8.76038	8.3195	0.00392217	0.057252	4578	5008	2599	2705	3592	4173
Cxcr7	-0.819405	5.62096	8.30616	0.00395109	0.057635	470	321	112	515	551	712
Bbc3	-0.755135	5.27697	8.28581	0.0039956	0.0582446	340	276	107	537	350	493
Scx	0.416711	8.66695	8.28459	0.0039983	0.0582446	3933	3947	3054	3740	2779	3356
Ecm1	-0.503023	6.19881	8.28036	0.00400763	0.0583411	469	701	321	851	767	811
Pard3b	-2.5881	1.95458	8.26497	0.00404173	0.0587978	0	21	5	45	65	64
Bend6	-0.899362	5.18018	8.26025	0.00405224	0.0589109	260	257	110	287	636	378
D16Ertd472e	-0.740965	5.44174	8.2529	0.00406869	0.05911	310	372	134	348	564	618
Psmd8	-0.343319	9.12644	8.22711	0.00412693	0.0599156	4692	4501	2730	6323	5167	6244
Vps25	0.451759	6.64083	8.21943	0.00414441	0.0601289	977	1093	691	843	630	925
Hlf	1.07992	3.84268	8.21463	0.00415539	0.0602475	208	233	57	105	62	92
Adora2b	1.33113	2.90082	8.2034	0.0041812	0.060581	64	143	53	44	35	38
Gm10778	1.15672	3.20376	8.19995	0.00418915	0.0606554	115	147	52	46	46	67
Hexim1	0.402661	7.6415	8.19705	0.00419586	0.0606729	2137	2364	1114	1768	1297	1833
Pcsk9	-6.5825	-0.100358	8.19698	0.00419601	0.0606729	0	0	0	9	15	14
Thoc2	0.512115	7.61813	8.18675	0.00421975	0.0609753	1986	2570	1155	1090	1624	1868
Chchd7	-0.534282	5.82974	8.17877	0.00423835	0.0611874	371	468	276	649	506	756
Ids	-0.55779	5.6674	8.17801	0.00424012	0.0611874	326	432	235	632	450	634
R3hdm2	-0.478115	6.47995	8.17602	0.00424479	0.0612137	717	692	400	916	1041	962
Sdf2	0.418363	6.90026	8.16889	0.0042615	0.0614135	1243	1436	685	916	942	1032
Rpl22	0.317839	9.70876	8.16668	0.00426668	0.0614471	8115	9546	5015	7408	6417	7280
Sec61a2	-0.676695	5.06941	8.15552	0.00429304	0.0617853	259	220	141	467	321	375
Sclt1	0.767642	4.70426	8.13857	0.00433334	0.0623237	236	399	171	226	148	169
Nmb	4.18498	0.706465	8.13589	0.00433976	0.0623743	27	21	18	4	0	0
Kcnf1	-1.75855	2.30595	8.13456	0.00434294	0.0623783	27	18	8	63	89	49
Yipf6	-0.872292	4.12409	8.11602	0.00438759	0.0629775	107	131	61	161	246	218
Sephs2	-0.680214	5.0801	8.1144	0.0043915	0.0629917	179	311	143	442	343	387
Slc16a11	-3.0366	1.32957	8.10969	0.00440294	0.0631136	2	2	6	58	13	44
Maged2	-0.674469	5.75246	8.10525	0.00441371	0.063226	397	265	292	577	595	696
Abcb1b	0.722346	4.83264	8.10373	0.00441743	0.0632318	264	360	220	163	227	211
St6gal1	-0.894321	4.3104	8.10268	0.00441999	0.0632318	133	161	53	286	245	185
Dpp3	-0.553054	5.85517	8.09669	0.00443462	0.0633988	447	513	208	725	555	668
Gas2	0.9261	4.23704	8.09541	0.00443776	0.0634016	208	308	103	149	125	87
Tmem161b	0.713431	4.94464	8.08837	0.00445503	0.0636061	282	479	187	214	232	207
Spire2	-0.953375	3.78878	8.07544	0.00448692	0.0640074	79	103	46	212	117	182
Kcnk5	-1.34372	2.95513	8.07457	0.00448909	0.0640074	34	35	30	138	94	70
Actr3b	2.33629	1.65573	8.06425	0.00451472	0.0643303	32	65	26	4	7	17
Ctps2	-0.941877	3.87202	8.05806	0.00453016	0.0645076	93	120	37	154	183	199
Baiap2	0.547729	6.67684	8.05622	0.00453477	0.0645305	1157	1297	565	869	522	991
Phf21b	2.19385	1.69661	8.0543	0.00453959	0.0645564	30	55	35	6	12	13
Ddhd2	-0.525182	5.94162	8.05092	0.00454805	0.0646183	518	454	255	637	659	751
C1rl	2.24033	3.20712	8.05016	0.00454995	0.0646183	106	94	133	72	1	19
Nol7	0.442014	7.63649	8.04772	0.00455609	0.0646356	2364	2392	985	1668	1405	1715
Eml6	6.95496	0.171496	8.04729	0.00455718	0.0646356	31	17	0	0	0	0
Gm12216	6.59794	-0.215274	8.03869	0.00457887	0.0649006	7	15	10	0	0	0
Usp30	1.12937	3.42087	8.03508	0.00458799	0.064987	118	112	105	85	43	60
Arhgef10	-0.757291	4.63176	8.03094	0.00459851	0.0650931	126	180	125	251	268	357
Dlg1	0.542417	6.25477	8.02942	0.00460237	0.0651049	806	1006	433	456	606	695
Fam135a	0.823672	4.85015	8.02224	0.00462065	0.0653205	336	475	131	177	151	265
Tmem216	0.593	5.66198	8.01876	0.00462952	0.065385	473	615	369	315	427	389
Rgmb	0.631472	5.10285	8.01807	0.00463128	0.065385	366	441	214	290	232	236
E130012A19Rik	-1.25915	3.05643	8.01553	0.0046378	0.065434	41	42	30	113	128	76
Adck3	-6.79741	0.0507461	8.01242	0.00464577	0.0655036	0	0	0	23	19	1
Gdap2	-0.635236	5.07825	8.00905	0.0046544	0.0655823	219	239	167	372	329	460
Atp1a1	-0.385354	8.92937	8.0062	0.00466174	0.0656426	4483	3814	2079	5312	4799	5537
Fam101b	0.480004	6.29478	7.99985	0.00467812	0.0658303	720	987	514	563	634	650
Dmrta2	-0.560218	5.66025	7.99048	0.00470239	0.0661005	414	372	208	639	476	589
1700029F09Rik	0.598815	6.42646	7.98994	0.00470379	0.0661005	1109	953	489	462	645	833
BC018507	-0.667199	5.88634	7.98888	0.00470654	0.0661005	338	580	220	551	825	650
Lats2	0.499037	6.25889	7.98643	0.00471293	0.066147	795	810	537	498	590	706
Tpmt	1.25651	3.03184	7.98437	0.00471828	0.0661643	128	106	47	43	31	61
Tspan5	-0.580155	6.21383	7.98234	0.00472357	0.0661643	469	526	400	1067	646	804
Phf15	0.717516	4.59085	7.98147	0.00472586	0.0661643	250	309	165	191	127	198
2310016M24Rik	0.36821	7.68392	7.98124	0.00472646	0.0661643	2209	2295	1180	1776	1453	1871
Fam63a	-1.06563	5.00689	7.97796	0.00473504	0.0662413	77	174	200	420	419	375
Nudt3	-0.426366	7.86405	7.97613	0.00473982	0.0662651	1744	1944	1123	2448	1884	3318
Txn2	0.345893	8.99117	7.97217	0.00475018	0.0663528	4929	5138	3507	4337	3649	4750
Itga3	-0.468794	6.30771	7.97041	0.00475482	0.0663528	628	665	335	968	758	875
Tgds	0.753887	4.41136	7.97021	0.00475534	0.0663528	209	297	143	170	134	140
Hsd3b7	0.968857	3.67991	7.96494	0.00476921	0.0665032	183	134	88	91	76	74
Mdfic	0.503555	5.86562	7.95938	0.00478387	0.0666497	634	713	336	460	409	496
Nae1	-0.474927	6.57656	7.95861	0.00478591	0.0666497	704	894	382	910	1066	1158
Cdc16	-0.473087	6.17552	7.95504	0.00479538	0.0667383	478	630	352	785	771	811
Sept9	0.43819	7.00105	7.94696	0.00481683	0.0669935	1191	1641	783	1023	1065	972
Rfc3	-0.456852	6.56626	7.94525	0.00482137	0.0670094	711	737	468	1187	830	1093
Ano3	6.53084	-0.212354	7.94419	0.00482421	0.0670094	14	14	5	0	0	0
Bax	0.679825	5.35345	7.94158	0.00483117	0.0670628	547	510	203	349	259	278
Adcyap1r1	6.53465	-0.213326	7.9393	0.00483724	0.067082	9	18	6	0	0	0
Mtap1a	-0.472536	6.66642	7.93873	0.00483879	0.067082	734	899	448	1008	1237	1066
Arl6ip5	0.711515	5.02213	7.93248	0.00485552	0.0672706	268	449	249	281	175	241
Kpna3	0.390879	7.62124	7.92903	0.00486478	0.0673556	2000	2246	1201	1368	1622	1829
Tgfbr3	-1.92601	2.0233	7.92497	0.00487573	0.0674638	11	20	8	55	76	36
Cops3	0.37821	7.96004	7.92128	0.00488566	0.067552	2581	2735	1529	1800	1837	2524
Cdk2	-0.551862	6.37547	7.92027	0.00488839	0.067552	477	876	327	864	899	1027
Taf5	-0.598814	5.4674	7.91816	0.00489411	0.0675878	299	321	216	545	371	598
Fam199x	-0.954221	4.36443	7.9165	0.00489859	0.0676063	175	115	55	189	209	372
2310014H01Rik	-0.430812	7.54494	7.9146	0.00490373	0.0676337	1635	1607	715	2113	1679	2310
Mfsd2a	-0.867735	4.022	7.90405	0.00493241	0.0679858	76	117	76	199	197	186
Vps72	-0.463743	7.88563	7.89337	0.00496164	0.0683448	2192	1715	966	2863	2017	2933
Uba2	-0.408595	7.66365	7.89094	0.00496831	0.068393	1682	1831	813	1941	2171	2431
Gvin1	-3.26591	1.34096	7.87998	0.0049985	0.0687368	0	10	1	15	37	65
Fbf1	0.601597	5.26339	7.87956	0.00499968	0.0687368	379	458	273	332	229	302
Fam162a	0.383747	7.27817	7.87231	0.00501976	0.0689603	1423	1811	1015	1302	1230	1269
Rnu11	2.26749	2.73095	7.87137	0.00502235	0.0689603	113	87	59	0	40	21
Gpr124	-1.30266	3.38449	7.86818	0.00503123	0.0690383	20	68	48	169	115	126
Mast2	-0.677883	5.23663	7.86429	0.00504207	0.0691429	200	381	140	429	376	508
Camk2g	0.431382	6.89005	7.86276	0.00504633	0.0691572	1244	1260	777	1110	786	967
Myg1	0.469498	7.05497	7.85649	0.00506386	0.0693533	1186	1399	1041	1209	909	1036
Gna14	-3.13938	1.75161	7.85422	0.00507023	0.0693963	0	2	10	40	92	20
Dcakd	0.443953	7.29345	7.84298	0.00510184	0.0697846	1599	1529	1147	1469	1032	1267
Gpx1	0.382465	8.77847	7.83656	0.00511999	0.0699884	4066	4378	3267	3916	3088	3815
St6galnac4	0.49089	6.65911	7.83457	0.00512565	0.0700212	1160	1257	528	834	613	950
Rabl2	0.563575	5.63765	7.8282	0.00514374	0.0701972	532	674	272	343	350	445
Rhoa	-0.430974	7.18809	7.82773	0.00514506	0.0701972	1188	1269	606	1779	1222	1768
4933433P14Rik	0.585702	5.69206	7.81941	0.00516879	0.0704719	577	662	295	308	371	493
Ghitm	0.336781	8.79477	7.81838	0.00517174	0.0704719	4187	5100	2765	3450	3294	4420
Ehd3	0.67296	5.08856	7.81582	0.00517908	0.0705273	306	415	269	252	181	313
Tmem70	0.483034	6.59458	7.813	0.00518718	0.0705928	1118	987	616	643	810	817
Cdc25b	-0.423597	6.83933	7.80707	0.00520424	0.0707802	885	919	555	1385	991	1351
Sbno2	0.582333	5.51613	7.80544	0.0052089	0.070799	501	558	282	421	274	342
Aldh6a1	2.78809	1.61614	7.79282	0.00524543	0.0712504	67	49	13	16	3	1
2610204G22Rik	6.61385	-0.080162	7.79091	0.00525098	0.0712808	9	29	1	0	0	0
Snord96a	2.47928	2.14454	7.78326	0.00527326	0.0715098	73	92	21	22	13	0
Hcfc1r1	0.692739	5.31298	7.78284	0.00527449	0.0715098	333	423	370	324	248	284
Zdhhc8	-0.445693	6.98674	7.77681	0.00529211	0.0717034	989	1218	479	1454	1179	1521
Plcb4	0.95293	3.97515	7.76937	0.00531395	0.0719541	241	185	85	81	81	141
Abcc1	0.366261	7.45297	7.76383	0.00533027	0.0721296	1837	1939	1041	1542	1248	1554
Hspe1	0.817804	4.98743	7.76136	0.00533757	0.072183	262	300	340	203	218	223
Myo1c	0.430836	8.33927	7.75665	0.0053515	0.072326	3107	3143	2477	3059	2248	2501
Pdk3	-0.605572	5.72844	7.74687	0.00538059	0.0725904	301	479	240	746	448	620
Eif3h	-0.38731	9.10528	7.74644	0.00538186	0.0725904	4445	4151	2825	6913	4700	6134
Sf3b2	-0.339591	9.97446	7.74578	0.00538382	0.0725904	8374	8196	4931	11921	8862	11146
Pfdn4	0.358849	7.72941	7.74501	0.00538612	0.0725904	2230	2347	1250	1775	1722	1752
Ccdc130	-0.878287	3.86066	7.7444	0.00538794	0.0725904	97	100	50	178	132	219
Zfp518a	0.967829	3.90189	7.73273	0.00542287	0.0730153	183	239	75	68	110	103
Cntln	-0.751619	5.01079	7.7288	0.0054347	0.0731045	148	307	132	306	416	410
Snord83b	2.44664	2.45126	7.72827	0.00543629	0.0731045	58	70	76	42	3	2
Gnao1	-0.668227	4.97473	7.70876	0.00549536	0.0738177	237	189	147	320	355	409
3110040N11Rik	0.944966	4.16391	7.70658	0.005502	0.0738177	260	196	115	69	116	160
Wbp1	0.775761	4.7934	7.70652	0.00550218	0.0738177	287	249	261	178	158	243
Mphosph8	0.428195	7.61405	7.70623	0.00550305	0.0738177	1872	2487	1170	1272	1649	1799
Gja1	-0.348319	8.38488	7.69907	0.00552494	0.0740652	2772	3060	1436	3383	3370	3851
Tmem25	7.26428	0.155896	7.69697	0.00553135	0.0741049	7	0	32	0	0	0
Dcaf13	-0.366534	8.09223	7.69567	0.00553536	0.0741125	2007	2506	1302	2883	3007	2761
Suz12	0.45623	7.16207	7.6888	0.00555645	0.0743487	1461	1712	878	905	1040	1493
Ash1l	-0.438317	7.35393	7.6763	0.00559507	0.0748188	1373	1414	653	1482	1754	2097
Ndrg1	0.368257	8.11725	7.67244	0.00560706	0.0749326	2881	2959	1739	2605	1817	2475
BC003965	0.484679	5.97155	7.66744	0.00562263	0.0750487	637	733	404	549	444	483
Ssbp1	0.667382	5.83301	7.66741	0.00562272	0.0750487	555	828	348	328	534	363
Prelid2	0.789274	4.33058	7.6633	0.00563553	0.0751434	234	250	133	101	149	163
Ap3b2	6.55468	-0.24449	7.66289	0.0056368	0.0751434	17	6	8	0	0	0
Asrgl1	1.2864	3.03746	7.65939	0.00564777	0.075243	92	86	85	57	45	29
Psmb6	0.426976	9.25306	7.65503	0.00566142	0.0753781	6448	6225	4109	6188	3688	4935
Znhit6	-0.599607	5.18602	7.65218	0.00567039	0.0754405	220	307	169	394	362	483
Fez2	0.491867	6.50189	7.65131	0.00567312	0.0754405	817	1033	670	711	541	897
Diablo	0.568701	5.77879	7.64708	0.00568641	0.0755707	587	534	421	451	416	373
Zc3h8	0.924911	3.95228	7.64385	0.00569662	0.0756596	204	211	86	82	124	89
Nras	-0.416544	7.65133	7.63793	0.00571535	0.0758615	1580	1461	1054	1845	2086	2584
Synj2	0.600981	5.33128	7.63586	0.00572192	0.0758927	421	495	262	347	292	258
Uqcrh	0.326777	8.44694	7.63496	0.00572475	0.0758927	3590	3795	2080	3113	2607	3056
Irx5	-0.608416	5.44093	7.63382	0.00572837	0.0758939	291	365	182	523	532	409
Nudt14	-1.18643	3.57455	7.62703	0.00574998	0.0760517	64	33	61	150	114	199
Upf3a	-0.48643	6.10163	7.62592	0.00575354	0.0760517	566	540	290	681	709	878
Csnk1e	-0.360514	8.45839	7.62559	0.00575458	0.0760517	2788	3423	1455	3911	3269	4048
Supt4h1	0.901792	3.72972	7.62559	0.00575458	0.0760517	165	150	96	101	75	82
Abhd6	-0.922577	3.93599	7.62453	0.00575796	0.0760517	82	110	60	157	133	277
Ift80	-0.788079	4.28724	7.62013	0.00577204	0.0761909	133	140	73	203	184	312
2700029M09Rik	-0.389355	7.32516	7.61635	0.00578415	0.076304	1230	1511	688	1565	1670	1912
Wasf1	0.630699	5.19416	7.60681	0.00581483	0.0766428	440	421	224	263	206	349
Frk	0.610018	4.99018	7.60555	0.00581891	0.0766428	367	358	204	244	220	244
Nmt1	0.371244	8.09351	7.60504	0.00582052	0.0766428	2568	2953	1860	2360	2258	2088
Ints6	0.690713	4.65835	7.59911	0.00583972	0.0768486	263	311	176	148	170	227
Timm22	0.460214	6.94616	7.58942	0.00587118	0.0772153	1371	1213	833	1159	872	899
Bms1	0.38171	7.8918	7.58149	0.00589707	0.0774639	2191	2822	1515	1650	1968	2216
Ier3	-0.483409	7.12554	7.58143	0.00589728	0.0774639	1128	950	695	1802	1458	1320
Pdp1	-1.07576	3.43896	7.57831	0.00590749	0.0775507	76	46	40	168	105	135
Ccdc56	-0.692911	5.33963	7.57419	0.005921	0.0776807	238	306	192	644	380	382
Snai2	-0.45036	7.08071	7.56076	0.00596529	0.078214	988	1352	522	1328	1356	1755
Med13	0.429292	6.73109	7.55954	0.00596933	0.0782194	1032	1292	654	746	882	926
Ppfibp1	0.435786	7.79531	7.55443	0.00598628	0.0783936	2135	3103	1170	1684	1854	1784
Gsta2	1.41945	3.26417	7.54385	0.00602154	0.0787438	93	180	69	40	80	20
2610029I01Rik	0.807406	4.43373	7.54269	0.00602539	0.0787438	268	273	132	101	140	203
Ulk3	0.889157	4.61621	7.54217	0.00602714	0.0787438	259	220	242	221	139	121
Psme4	-0.393729	7.807	7.54202	0.00602766	0.0787438	1556	1960	1146	2000	2385	2815
Secisbp2l	0.40948	6.61362	7.5332	0.00605722	0.0790551	974	1135	609	788	682	919
Dusp9	-0.689845	5.16974	7.53272	0.00605884	0.0790551	276	191	176	446	320	493
Mgst2	-0.938613	3.83605	7.52523	0.00608407	0.0793363	63	107	61	224	148	149
Nav2	1.04571	3.54509	7.52281	0.00609224	0.0793947	138	201	57	55	73	84
Usp13	-0.8271	4.29346	7.5145	0.00612042	0.0797137	95	179	72	280	175	251
Gadd45b	0.685179	4.94136	7.5077	0.00614359	0.079967	366	325	215	174	196	298
Plxna1	0.509947	6.27229	7.5066	0.00614734	0.0799674	949	886	414	664	474	676
Ppat	0.457285	6.62622	7.50342	0.00615819	0.0800602	1079	1043	637	932	695	723
Zxda	-1.40386	2.90395	7.49166	0.00619854	0.0805361	60	29	11	93	101	102
Abcc3	6.78456	-0.151536	7.48178	0.00623265	0.0809305	15	1	16	0	0	0
Acsl3	-0.399336	6.83973	7.47603	0.00625257	0.0811401	847	1023	536	1204	1235	1232
Adam22	6.46493	-0.270883	7.4737	0.00626067	0.0811724	16	10	5	0	0	0
Actr1a	-0.438447	7.24821	7.47315	0.0062626	0.0811724	1054	1193	818	1935	1252	1790
Mapkapk5	-0.571196	6.4175	7.47192	0.00626688	0.0811781	432	742	457	1166	828	889
Csf1	0.387294	8.63738	7.47085	0.00627059	0.0811781	4371	4161	2432	3590	3254	2867
Dock1	-0.670185	5.61255	7.46528	0.00629001	0.0813806	317	374	217	442	736	488
Krr1	0.483386	6.37469	7.46399	0.00629454	0.0813902	812	1106	477	559	608	797
Pcnx	-0.847676	4.59114	7.46225	0.00630063	0.0814201	214	105	90	270	305	289
Gjc1	-0.580827	5.6375	7.46054	0.00630661	0.0814484	272	391	273	591	535	550
Wipf2	0.478491	6.29066	7.45595	0.00632272	0.0815757	851	888	481	707	586	548
Tfdp1	-0.768028	5.24689	7.45557	0.00632405	0.0815757	323	275	106	443	295	632
Srxn1	0.401152	7.55441	7.44628	0.00635676	0.0819438	1924	1804	1340	1702	1367	1512
Prpf40b	0.580467	5.31987	7.4448	0.00636201	0.0819438	454	435	264	335	287	277
Itgb5	-0.414177	7.02974	7.44423	0.00636401	0.0819438	1002	1244	534	1520	1300	1400
Mtmr3	-0.649102	4.95368	7.4403	0.00637794	0.0820663	256	231	107	378	315	373
Csda	0.313038	10.6029	7.43939	0.00638116	0.0820663	16202	16440	9299	13809	11049	14601
Dok3	6.4488	-0.237351	7.43063	0.00641229	0.0823414	9	21	3	0	0	0
Ufm1	0.505994	6.03773	7.43054	0.0064126	0.0823414	631	866	398	434	528	569
Sardh	0.746272	4.41088	7.43014	0.00641402	0.0823414	190	258	177	157	145	142
Dap3	-0.510251	7.17923	7.42544	0.00643081	0.0825076	1298	921	655	1781	1172	1909
Fam171a2	-0.837911	4.19728	7.42386	0.00643646	0.0825309	143	137	48	249	189	221
Zfp358	-0.991906	4.07517	7.41576	0.00646551	0.082854	62	116	82	293	132	205
Efna1	-0.699128	5.06855	7.41188	0.00647947	0.0829835	225	266	132	266	393	513
Ppp2r1a	-0.36189	8.39913	7.40272	0.00651254	0.0833326	2779	2847	1575	3754	2788	4297
Snord87	0.827774	4.8276	7.40218	0.00651447	0.0833326	456	306	141	239	178	156
Spata7	0.900942	3.92073	7.39683	0.00653388	0.0835312	163	195	113	72	80	147
Rhod	0.450946	6.94868	7.38756	0.00656765	0.0839131	1317	1428	744	1224	770	968
Lrrc14	-0.393247	6.8907	7.38433	0.00657944	0.0840138	907	988	582	1378	1057	1389
Eps8	0.317674	8.34147	7.37704	0.00660619	0.0843054	3247	3585	1941	2624	2549	3012
Hmgxb4	-0.51007	5.78484	7.37158	0.00662626	0.0845113	386	515	222	577	559	697
Smyd1	-6.53826	-0.145941	7.36393	0.0066545	0.0848185	0	0	0	17	16	3
Taf5l	-0.603814	6.20207	7.36293	0.00665823	0.0848185	390	657	358	1092	586	845
Ppef1	6.7907	0.0444552	7.35543	0.00668603	0.0851223	26	17	0	0	0	0
Gadd45gip1	-0.649031	5.00957	7.34389	0.0067291	0.0856199	202	250	148	460	281	369
Vwa5a	1.07001	3.89854	7.34095	0.00674011	0.0857094	203	219	81	71	48	157
Ccdc115	0.789414	4.34683	7.32797	0.00678897	0.0862797	182	262	165	178	116	124
Il1r1	0.982946	4.98016	7.32653	0.00679441	0.0862979	369	502	180	292	207	88
Spsb4	-1.90802	2.48346	7.31973	0.00682017	0.0865552	29	27	3	133	70	32
Dync1li1	-0.480129	6.27214	7.31906	0.00682272	0.0865552	679	546	338	898	749	900
Polr1a	0.394473	6.90208	7.31795	0.00682692	0.0865574	1082	1339	830	983	910	1028
E2f1	-0.513562	5.73622	7.30914	0.00686046	0.0869203	427	378	248	638	517	615
Cnpy4	-0.617366	5.59569	7.30832	0.00686362	0.0869203	298	480	175	469	611	561
Pdlim7	-0.408205	7.89941	7.30672	0.00686971	0.086943	1713	1744	1363	2770	2061	2918
Arhgef7	-0.54293	6.32916	7.30573	0.00687349	0.086943	744	599	281	807	925	955
Lrrcc1	0.633772	6.11886	7.30441	0.00687855	0.0869559	817	859	408	319	549	673
Gas1	0.408346	6.99266	7.30172	0.00688886	0.0870351	1324	1541	719	1023	850	1245
Vgll4	0.83878	4.32642	7.29712	0.00690652	0.087207	177	242	179	177	117	108
Aplp2	-0.451879	6.39306	7.29104	0.00692993	0.0874512	525	745	433	883	826	1040
Rnasek	0.371227	7.91716	7.28769	0.00694289	0.0875138	2272	2445	1741	2184	1739	2048
Slc4a1ap	-0.653351	5.31025	7.28765	0.00694302	0.0875138	282	379	119	460	366	552
Smad7	0.752496	5.16529	7.27575	0.00698918	0.0880441	526	354	216	341	176	240
Mkks	0.471646	6.13892	7.2735	0.00699791	0.0881025	678	878	442	495	495	687
Ino80b	0.673464	5.10337	7.27082	0.00700837	0.0881826	439	321	244	306	203	238
Nomo1	-0.382958	6.90813	7.26349	0.00703703	0.0884914	958	1070	530	1295	1176	1378
Klf5	0.395638	7.06248	7.25813	0.00705809	0.0887044	1147	1572	926	1091	985	1194
Utp23	-0.537177	6.22596	7.25134	0.00708481	0.0889882	670	600	254	795	861	838
Pank3	-0.497569	6.33953	7.25017	0.00708944	0.0889944	649	685	322	723	840	1128
Scn5a	0.724316	4.72495	7.24702	0.00710188	0.0890986	359	338	128	171	171	221
Hsdl1	-0.711837	4.55656	7.2438	0.00711463	0.0891651	128	169	120	244	267	307
Rnf167	1.08018	3.58219	7.24356	0.00711557	0.0891651	150	166	79	84	32	103
Ogdh	-0.352641	7.71878	7.24219	0.00712099	0.0891651	1572	1737	1119	2141	1956	2616
Muc13	-6.93439	0.154193	7.24032	0.00712843	0.0891651	0	0	0	0	33	14
Lsmd1	0.565796	5.82178	7.23986	0.00713025	0.0891651	566	515	478	425	390	473
Smyd2	-0.627809	6.03036	7.23941	0.00713205	0.0891651	463	325	381	777	657	808
Acadvl	0.422513	6.85713	7.23279	0.00715839	0.0894425	1134	1191	829	1067	779	961
Fam92a	-0.616072	5.11236	7.23042	0.00716783	0.0894569	191	319	153	405	367	405
Crlf3	0.53768	5.83104	7.23042	0.00716786	0.0894569	567	785	322	378	392	549
Zfp12	-0.727796	4.27467	7.21978	0.00721047	0.0899365	115	154	81	211	210	255
Paqr8	1.0021	3.86621	7.21478	0.00723057	0.0901214	172	254	68	112	53	110
Arnt	-0.645677	5.14795	7.21401	0.00723367	0.0901214	306	251	123	393	333	501
Hip1r	-0.775085	5.0644	7.20938	0.00725236	0.0903019	307	225	87	408	290	504
Map4k2	1.12991	3.13185	7.20105	0.00728611	0.0906041	130	110	52	58	52	41
Rps14	0.406551	8.29044	7.20091	0.00728668	0.0906041	3659	2814	2061	2789	2330	2494
Isy1	0.480566	6.88655	7.20027	0.00728926	0.0906041	1235	1337	767	805	716	1309
Kcnk12	-4.16277	0.533659	7.19565	0.00730806	0.0907853	0	3	0	32	11	21
Anks6	-7.02221	0.284413	7.19429	0.00731359	0.0908016	0	0	0	2	0	54
Clock	-0.545048	6.17141	7.19008	0.00733078	0.0909625	601	607	253	658	877	871
Klf10	0.483085	6.04789	7.18636	0.00734597	0.0910985	655	863	385	465	477	623
Ppif	0.494601	6.32297	7.18361	0.00735724	0.0911421	908	815	528	738	586	546
Chaf1b	-0.690021	5.5794	7.18344	0.00735796	0.0911421	229	300	297	606	521	530
2810417H13Rik	-0.405767	6.94688	7.17808	0.00737998	0.0913622	1033	931	593	1225	1311	1434
Gcc2	0.487863	6.92436	7.17287	0.00740143	0.0914773	1322	1410	736	712	1091	1040
Serpinb1a	-0.773503	4.50466	7.17247	0.00740308	0.0914773	121	223	74	263	214	333
Plxnb2	0.341173	8.58571	7.17175	0.00740607	0.0914773	3527	3926	2734	3341	2834	3438
Rpn1	0.326471	8.98454	7.17055	0.00741099	0.0914773	4469	5529	3480	4449	3836	4450
Rpusd4	0.775607	4.34629	7.1688	0.00741825	0.0914773	204	312	120	116	123	185
Net1	-0.621561	5.11204	7.16874	0.0074185	0.0914773	286	258	125	351	363	470
Prdm8	-3.28182	1.40547	7.16861	0.00741903	0.0914773	11	0	0	20	53	48
2900073G15Rik	-0.327534	11.2316	7.15942	0.00745715	0.0918946	21027	21567	10214	25605	22378	28044
Dirc2	-0.692319	4.88323	7.15768	0.00746437	0.0919195	203	197	135	422	325	270
Sesn3	0.921961	3.58233	7.15688	0.00746771	0.0919195	132	174	76	77	82	70
Rab39b	-1.14469	3.1038	7.15555	0.00747323	0.0919274	42	39	39	91	114	119
Ankzf1	-1.44763	2.6575	7.15467	0.0074769	0.0919274	27	29	21	80	115	50
Sorcs2	0.479941	6.04537	7.15093	0.00749251	0.0920667	599	797	455	478	540	533
Ccdc72	1.7286	2.03301	7.14394	0.00752176	0.0923733	46	57	40	23	16	12
Clcn3	-0.474946	7.00929	7.13789	0.00754718	0.09263	934	1325	461	1252	1359	1635
Tns3	0.449384	6.35517	7.13692	0.00755127	0.09263	765	939	564	696	646	604
Mpp2	-0.867753	4.04703	7.13073	0.00757737	0.0928642	120	127	44	153	196	249
Kctd3	-0.66411	4.60232	7.13034	0.00757902	0.0928642	160	171	114	257	278	298
Vaultrc5	1.45223	3.21928	7.12933	0.0075833	0.0928642	178	154	22	65	38	34
Cdon	-0.473103	6.63424	7.12427	0.00760472	0.0930229	885	666	452	984	1011	1277
Plek	3.14504	1.87137	7.12423	0.00760491	0.0930229	74	95	1	6	0	14
9130011J15Rik	-0.461068	6.89061	7.12306	0.00760986	0.0930305	846	900	625	1599	1106	1176
Gkap1	-0.515301	5.65425	7.12085	0.00761928	0.0930928	342	400	249	619	448	611
Pepd	0.509162	5.7269	7.11428	0.00764724	0.0933424	534	575	375	454	390	385
Gnb2	-0.346654	8.92345	7.11401	0.00764839	0.0933424	4176	4442	2000	5042	4545	5863
Gng10	0.323361	8.28152	7.10987	0.00766607	0.0935053	3078	3655	1774	2495	2446	2895
6330578E17Rik	0.405691	6.88556	7.10728	0.00767714	0.0935478	1028	1389	818	1009	805	1074
Zeb2	-0.600393	5.4663	7.10702	0.00767826	0.0935478	308	397	165	428	413	676
2810422J05Rik	-0.878589	4.90238	7.10436	0.00768968	0.0936339	218	233	79	438	176	498
Cep72	3.14034	0.936889	7.10243	0.00769793	0.0936814	23	38	16	1	1	8
Flnc	0.434049	7.19656	7.09676	0.00772235	0.0939254	1374	1451	1129	1090	1231	1190
Naca	-1.68022	2.46253	7.08972	0.00775273	0.0942416	11	35	15	77	105	39
Rgl1	-1.623	2.62846	7.07784	0.00780431	0.0948151	45	25	5	72	109	68
Tmod3	-0.496086	6.34623	7.07518	0.00781588	0.0949021	597	759	319	757	990	928
Slc25a11	0.356784	7.21004	7.06769	0.00784863	0.0952243	1404	1721	919	1279	1145	1246
9830001H06Rik	-0.481019	6.00035	7.06709	0.00785127	0.0952243	515	447	313	681	642	785
Wdyhv1	0.568481	5.08553	7.05816	0.00789052	0.0956464	353	389	232	251	230	291
Slc6a6	0.294632	9.22619	7.05093	0.00792241	0.0959789	5901	6570	3596	5224	4656	5363
1700123O20Rik	0.544132	5.60591	7.04799	0.00793544	0.0960827	544	529	320	452	291	379
Gdnf	0.493206	5.94019	7.04299	0.00795762	0.0962887	643	673	411	558	369	521
Psmc6	0.468843	8.24512	7.04214	0.0079614	0.0962887	3513	3906	1465	1924	2567	2696
Mrpl12	0.386926	8.22585	7.03894	0.00797564	0.0964066	2956	2991	2114	2922	2052	2378
2610001J05Rik	0.421574	6.901	7.03612	0.0079882	0.0965042	1235	1465	677	896	1034	943
Zfp287	-2.07919	1.71651	7.03462	0.00799489	0.0965308	12	13	4	29	66	41
Rem1	-1.17158	3.64417	7.03209	0.0080062	0.0966133	102	46	35	157	213	100
Cald1	0.295522	10.0209	7.01907	0.00806462	0.0971873	10224	11725	6072	8349	8370	9719
Prmt5	0.380789	8.19831	7.01904	0.00806473	0.0971873	2804	3052	2059	2879	1967	2393
2410003K15Rik	0.492378	5.92146	7.01847	0.00806733	0.0971873	523	770	417	511	397	519
Lyrm5	1.40927	3.09979	7.01272	0.00809324	0.097445	141	137	36	20	33	79
Glrx	-0.636975	5.26672	7.00699	0.00811919	0.0976687	200	275	221	409	423	485
Mcm5	-0.493456	7.99399	7.00662	0.0081209	0.0976687	1802	1616	1487	3224	2004	3288
Dhrs7b	0.578572	5.89138	7.00366	0.0081343	0.0977753	525	715	451	590	353	402
Mctp2	2.78364	1.80817	7.00172	0.00814315	0.097827	26	93	28	1	20	1
Vopp1	0.584304	5.05303	6.99949	0.0081533	0.0978433	331	418	217	257	249	239
Tecr	-0.430543	6.70491	6.99942	0.00815361	0.0978433	683	856	570	1269	969	1150
Arpc5	-0.431125	6.32909	6.99506	0.00817348	0.0979913	542	700	405	870	852	878
Jph1	0.778648	4.54704	6.99472	0.00817505	0.0979913	217	319	173	136	207	133
Ndp	-6.83088	0.111163	6.99275	0.00818406	0.0980446	0	0	0	0	12	35
Ddx10	0.486338	6.28196	6.98945	0.00819917	0.098171	941	942	387	625	557	653
Nfat5	-0.518985	5.97179	6.98356	0.00822619	0.0984046	400	586	276	564	716	805
BC024139	6.58918	-0.241169	6.9832	0.00822783	0.0984046	1	18	12	0	0	0
Tubb6	-0.456893	8.08431	6.97486	0.00826629	0.0988097	1776	2023	1560	3669	2216	3048
Aprt	-0.361916	9.54403	6.9623	0.00832451	0.0994504	6010	5607	3958	8944	6228	8745
Mllt4	-0.466463	6.78164	6.95748	0.00834695	0.0996631	885	926	459	925	1228	1459
Usp24	-0.744355	5.36286	6.95348	0.00836565	0.0998311	279	289	172	382	305	797
Rai12	0.544017	6.89462	6.94524	0.00840424	0.100202	844	1511	973	983	921	816
Ldlrad3	-0.489445	6.60961	6.94485	0.00840607	0.100202	778	859	378	857	978	1411
Tnfrsf12a	0.570079	5.23764	6.94241	0.00841758	0.100284	374	407	285	279	239	342
Anapc11	0.326725	8.66923	6.93942	0.00843163	0.100372	4155	4171	2592	3767	2845	3650
Pde1b	-6.51139	-0.125821	6.93885	0.00843432	0.100372	0	0	0	15	1	22
6030419C18Rik	-0.785083	4.13994	6.93476	0.00845364	0.100546	130	95	78	189	205	228
Lrch1	0.969757	3.46346	6.93146	0.00846926	0.100677	162	136	60	69	61	78
Suv420h2	-1.08304	3.24196	6.93018	0.00847529	0.100693	71	45	28	124	122	106
Lst1	6.33728	-0.374705	6.92853	0.00848313	0.10073	9	13	6	0	0	0
Elp2	-0.363072	7.35409	6.92619	0.00849423	0.100806	1381	1283	793	1862	1552	1797
Coro6	-6.90372	0.118155	6.92282	0.00851028	0.100941	0	0	0	0	38	7
Xkr8	1.55873	2.22796	6.91476	0.0085487	0.101341	50	89	30	17	23	24
Gsta1	1.43957	2.66828	6.90823	0.00858001	0.101656	102	111	22	26	34	33
Dpcd	0.643145	5.85069	6.902	0.00860996	0.101955	697	470	467	542	320	414
Fkbp1b	-3.69102	0.794425	6.89976	0.00862074	0.101993	5	0	0	29	24	24
1810013L24Rik	0.458354	6.84893	6.8985	0.0086268	0.101993	1171	1248	784	1090	634	1048
Mapre1	-0.30931	8.62853	6.89838	0.00862738	0.101993	3031	3421	2064	4054	3636	4758
Otub1	-0.415932	6.60995	6.89051	0.00866548	0.102387	783	756	475	1181	868	1117
Ltbp1	-0.332852	7.8962	6.88844	0.00867551	0.102449	1974	2098	1091	2712	2175	2647
Strbp	0.612281	5.43264	6.88722	0.00868142	0.102463	503	575	226	248	343	371
Wbscr27	2.39591	2.34177	6.88579	0.00868837	0.102488	22	96	72	0	24	20
Def8	-0.604461	5.53665	6.87518	0.0087401	0.103042	297	359	223	687	458	427
2500003M10Rik	-0.535136	5.83818	6.87275	0.00875198	0.10311	354	401	330	677	532	706
Apol10b	0.860076	4.06002	6.87156	0.00875782	0.10311	251	143	116	100	112	119
Nucb2	0.577408	5.84338	6.87107	0.00876023	0.10311	558	853	312	379	351	585
Mettl14	-0.489309	6.09481	6.86811	0.00877476	0.103221	587	569	254	708	668	889
Dock7	-0.443395	6.47286	6.86697	0.00878035	0.103221	607	885	372	909	956	1024
Mtpn	-0.37466	8.47003	6.86622	0.00878402	0.103221	2806	3322	1514	3177	3504	4707
B9d1	0.673947	4.88353	6.86497	0.00879019	0.103237	319	284	242	212	160	274
Atp13a1	-0.471415	6.1189	6.86336	0.0087981	0.103273	544	504	343	834	598	861
Lat2	1.97017	1.96925	6.8603	0.0088132	0.103394	60	48	35	4	24	14
Cntnap5a	6.51883	-0.321142	6.85373	0.00884563	0.103628	15	2	11	0	0	0
Kdelc2	-0.644095	4.78239	6.85366	0.00884598	0.103628	207	171	129	325	304	310
Exosc8	0.340883	7.83557	6.85291	0.00884972	0.103628	2392	2299	1456	1763	1792	2157
Fdft1	-0.715209	4.5245	6.85236	0.00885243	0.103628	133	217	81	305	214	287
Spcs3	-0.472959	6.62579	6.83283	0.00894975	0.104711	694	1002	375	953	1135	1147
Arf2	-0.420891	6.29618	6.83181	0.00895484	0.104713	564	688	376	789	828	922
Ebpl	-1.05696	3.74427	6.82823	0.0089728	0.104866	60	134	28	140	129	241
Shfm1	0.353032	8.94312	6.82275	0.00900041	0.105132	4960	5474	3007	3394	4342	4463
Casp4	3.02802	1.20308	6.82089	0.00900975	0.105184	15	70	13	5	0	8
Rab11b	-0.475013	6.05741	6.81647	0.00903211	0.105383	565	484	298	808	625	758
Plp1	-6.81313	0.0696619	6.81557	0.00903664	0.105383	0	0	0	31	13	0
Meis3	0.588735	4.99161	6.81241	0.00905264	0.105513	352	406	183	232	207	280
Gimap9	2.17573	1.9476	6.80695	0.00908035	0.105779	96	15	32	16	15	6
Amotl1	-0.339795	7.38157	6.8033	0.00909896	0.105938	1304	1515	779	1740	1691	1834
1810058I24Rik	0.479231	6.70596	6.80062	0.0091126	0.106039	940	1054	842	951	640	886
Flad1	-1.39867	2.42723	6.79677	0.00913231	0.106118	27	31	12	60	71	79
Snhg6	0.514967	6.28785	6.79562	0.00913815	0.106118	758	1140	411	554	655	599
Nip7	-0.35992	7.28043	6.79548	0.00913891	0.106118	1209	1448	692	1550	1632	1755
Lass6	-0.809645	4.28722	6.79544	0.00913911	0.106118	128	167	58	171	213	317
Ltbp2	0.91777	4.219	6.79169	0.0091583	0.106244	138	292	152	173	75	116
Prrc2b	-0.394488	6.91927	6.79139	0.00915984	0.106244	916	1101	545	1164	1350	1360
Slc20a1	-0.357147	7.85315	6.78912	0.00917149	0.106322	1823	2027	1091	2355	2613	2333
Cox7a1	2.59174	1.44978	6.78662	0.00918438	0.106414	38	45	24	10	0	11
Pacrgl	0.961764	3.68123	6.78533	0.00919101	0.106434	150	152	99	119	65	58
Lmbrd1	0.480523	5.94952	6.77915	0.0092229	0.106745	601	786	377	442	417	608
Sdhaf1	0.631695	4.77135	6.77756	0.00923112	0.106783	288	325	186	202	153	253
March5	-0.424033	6.99736	6.77538	0.00924239	0.106856	1174	997	515	1371	1325	1441
Deb1	0.654674	5.36115	6.7722	0.00925889	0.106969	462	525	248	199	355	341
Poglut1	0.508517	5.79666	6.77157	0.00926211	0.106969	582	601	381	357	463	470
Zfp800	0.534306	5.82793	6.75975	0.00932366	0.107569	658	679	320	352	483	469
Clcc1	-0.492866	5.88296	6.75968	0.00932403	0.107569	387	456	316	702	618	619
Fmnl3	0.486945	6.67444	6.75736	0.0093362	0.107651	1030	1071	735	591	808	1010
Fam33a	0.885217	4.55485	6.75463	0.00935048	0.107758	240	407	124	86	172	206
Sh2d4a	-3.59067	1.09413	6.75071	0.00937102	0.107937	7	0	0	11	59	25
Large	-0.75068	4.49447	6.74411	0.00940575	0.108279	170	176	70	241	310	233
Nr3c1	0.545409	5.93236	6.74315	0.00941084	0.10828	764	762	294	428	411	572
A930004D18Rik	-0.741942	4.38859	6.73968	0.00942918	0.108433	169	134	76	298	190	249
Wdr16	6.82401	-0.0698778	6.73012	0.00947981	0.108957	0	21	15	0	0	0
BC017612	-0.497448	5.6747	6.7285	0.00948845	0.108995	374	378	256	540	569	570
Vrk2	-0.976064	3.66484	6.7276	0.00949325	0.108995	101	80	30	154	178	130
Lrrn3	6.53271	-0.368778	6.72479	0.00950818	0.109108	4	6	16	0	0	0
Dhx33	0.508667	5.63147	6.72223	0.00952184	0.109128	553	523	325	334	383	437
Slc46a1	1.01751	3.74415	6.72168	0.00952477	0.109128	180	161	91	112	36	104
Fkbp3	0.457068	7.45467	6.72161	0.00952515	0.109128	1980	2201	897	1182	1587	1383
Cep70	0.815961	3.80983	6.71261	0.00957337	0.109622	153	200	85	90	83	112
Tiparp	-0.531406	6.46599	6.70579	0.00961004	0.109984	847	546	361	977	815	1180
Hspg2	0.430376	7.09578	6.70299	0.00962516	0.110098	1505	1724	698	950	1043	1314
Tmem188	-0.69226	5.57605	6.69993	0.00964167	0.110228	391	411	126	449	663	533
Hist1h3c	1.33592	2.75761	6.69899	0.00964677	0.110228	64	99	62	26	22	60
Mterfd3	0.913503	4.03144	6.69716	0.00965664	0.110283	237	244	64	126	87	105
H60b	6.28867	-0.411345	6.6936	0.00967597	0.110445	8	13	6	0	0	0
Hps1	0.950356	3.73343	6.69108	0.00968965	0.110514	161	131	114	121	59	74
Rsu1	-0.34825	7.33209	6.68975	0.00969689	0.110514	1286	1419	754	1823	1417	1889
Notch1	-0.570384	5.17114	6.68964	0.00969748	0.110514	238	271	179	393	421	390
Surf4	-0.320668	8.14278	6.68093	0.009745	0.110997	2120	2470	1468	3154	2470	3300
Aox1	1.79307	2.16962	6.67742	0.00976417	0.111157	32	107	31	12	28	13
Anxa4	0.370266	6.89208	6.67445	0.00978046	0.111283	1211	1283	747	1002	823	1119
0610011F06Rik	0.812082	4.53479	6.6717	0.00979556	0.111396	232	193	236	136	139	200
Lman1	-0.324139	8.421	6.66784	0.0098168	0.111579	2935	3097	1484	3581	3214	4026
Trappc8	-0.828493	3.821	6.66293	0.00984389	0.111827	75	118	53	187	133	186
Gjb3	-6.44226	-0.228964	6.66159	0.00985128	0.111852	0	0	0	3	24	6
B3galtl	-1.1469	3.97002	6.66041	0.0098578	0.111867	155	74	19	211	176	216
Rrm1	-0.309989	8.26623	6.65007	0.00991522	0.11246	2305	2733	1597	3444	2845	3371
Psma4	0.434402	6.23663	6.64883	0.00992209	0.112478	785	930	424	631	581	597
Pdgfrb	-0.565179	5.54773	6.64665	0.00993427	0.112557	320	339	235	645	378	560
Nrg1	-1.28786	2.7167	6.644	0.00994904	0.112665	25	53	15	83	85	85
Osbpl3	0.649427	5.54919	6.63381	0.0100061	0.113251	486	677	263	223	370	436
9230105E10Rik	6.64514	-0.0377716	6.63283	0.0100116	0.113254	7	34	0	0	0	0
Rbm4	0.577246	5.67771	6.63123	0.0100206	0.113297	486	595	379	277	375	512
Pdcd6ip	-0.376059	7.47499	6.62527	0.0100542	0.113597	1344	1428	932	1614	1791	2296
Fmn1	0.559985	5.33476	6.6242	0.0100602	0.113597	453	427	273	356	286	274
Myl12b	0.787813	4.10594	6.62371	0.010063	0.113597	145	242	133	144	97	113
Aig1	-1.38653	3.39938	6.62134	0.0100764	0.113689	103	30	12	117	162	139
Efcab3	6.81116	0.101539	6.60961	0.010143	0.11438	1	46	0	0	0	0
Abca7	0.84491	3.88788	6.60612	0.0101629	0.114487	201	164	94	116	66	117
Snrpb	-0.334079	8.9834	6.60607	0.0101632	0.114487	3608	4209	2832	5413	4413	6251
Rpl5	6.28414	-0.362724	6.59743	0.0102126	0.114984	15	12	2	0	0	0
Psmd2	-0.3257	8.66275	6.59064	0.0102516	0.115363	3192	3320	2122	3780	4000	5014
Rnf187	-0.304156	8.86805	6.58903	0.0102609	0.115407	3501	4023	2509	5219	4295	5126
Nostrin	6.98155	-0.0670149	6.58794	0.0102672	0.115418	0	7	26	0	0	0
Ttc1	0.388667	7.11249	6.58608	0.0102779	0.11545	1323	1729	809	1310	971	1113
Rassf7	0.93462	4.35869	6.58558	0.0102808	0.11545	177	213	216	202	86	109
LOC100270707	6.24375	-0.423626	6.56982	0.0103722	0.116305	6	16	5	0	0	0
4833420G17Rik	0.710484	4.41569	6.56915	0.0103761	0.116305	212	294	139	117	165	171
Serp2	0.609694	5.1931	6.56912	0.0103763	0.116305	336	435	278	259	311	237
Hist1h2bc	-0.427727	6.42821	6.56873	0.0103786	0.116305	592	827	384	1035	772	995
2210021J22Rik	0.908489	3.94762	6.56623	0.0103932	0.116408	161	223	105	115	50	141
Ccdc53	0.410349	6.50862	6.55641	0.0104507	0.116991	916	1083	544	835	596	789
Dus2l	-0.925625	3.56941	6.55544	0.0104564	0.116994	76	56	55	159	132	139
Ppa1	-0.298008	9.24657	6.55417	0.0104639	0.117017	4910	5122	3116	6732	5873	6345
Psat1	-0.31175	9.21997	6.55115	0.0104817	0.117155	4574	4814	3289	6634	5485	6616
Ankrd13b	0.553845	5.49606	6.54966	0.0104904	0.117162	546	449	295	381	338	307
Tshz3	-0.563873	6.01472	6.54919	0.0104932	0.117162	503	625	197	733	761	671
Galnt7	-0.682179	5.93811	6.54245	0.010533	0.117546	544	527	141	597	682	860
Stap2	1.91811	2.07743	6.53749	0.0105624	0.117813	50	78	31	31	12	4
Gprasp1	-1.5003	2.46205	6.53421	0.0105819	0.117915	32	33	6	96	56	68
Ccdc58	0.560064	5.4161	6.53411	0.0105825	0.117915	405	552	280	278	270	434
Dstn	-0.293073	8.94952	6.52572	0.0106325	0.118411	3946	4291	2513	5381	4814	5203
Kdelr1	-0.315536	8.48578	6.52228	0.0106531	0.118579	2942	2850	1871	4004	3323	3941
Chn1	-0.705448	4.68501	6.51235	0.0107128	0.119181	181	200	96	284	362	236
Calm2	-0.322301	7.61036	6.49886	0.0107944	0.120005	1521	1765	944	1944	1904	2307
Fam118a	-0.496289	6.03404	6.49826	0.010798	0.120005	501	514	299	887	651	619
Chchd1	0.339309	8.13045	6.49044	0.0108456	0.120472	2812	2823	1861	2647	1931	2447
Ilkap	-0.49671	6.50418	6.48397	0.0108852	0.120849	882	630	341	1028	923	1053
9630033F20Rik	0.521164	5.2798	6.4799	0.0109101	0.121016	407	479	234	303	265	334
Nckap1	-0.407118	7.26289	6.47968	0.0109114	0.121016	1057	1386	756	1315	1620	2029
Rpl36al	1.25911	3.60934	6.47528	0.0109385	0.121254	78	131	163	40	101	56
Gpx3	1.25707	2.87147	6.45315	0.0110756	0.122598	61	84	84	38	48	32
Pag1	-2.90733	1.65797	6.4526	0.011079	0.122598	0	19	0	56	53	33
Arsa	0.458313	6.28042	6.45235	0.0110806	0.122598	824	1004	413	698	492	671
Gdpd1	0.520918	6.14474	6.45202	0.0110826	0.122598	696	1040	364	494	460	702
Lef1	-0.726844	4.36163	6.44787	0.0111085	0.122772	156	133	82	234	174	318
Zfp68	0.884074	3.78264	6.44767	0.0111098	0.122772	141	173	108	72	117	77
Atp6v0b	0.354236	8.04737	6.44677	0.0111154	0.122772	2738	2731	1689	2602	1800	2186
Rpl35	2.16535	1.92167	6.43995	0.0111582	0.123181	32	35	62	27	6	5
Slc46a3	6.20469	-0.430874	6.43592	0.0111835	0.123397	11	13	3	0	0	0
Nfib	-0.478242	6.69464	6.43123	0.0112131	0.12366	890	864	393	893	1087	1444
Zhx1	0.652832	5.30626	6.42742	0.0112372	0.123844	411	486	271	183	344	335
Apobec3	0.50046	5.82817	6.42677	0.0112413	0.123844	538	661	397	543	378	406
Myo1a	5.41399	0.312029	6.42491	0.011253	0.12391	0	29	20	0	1	0
Mrps25	0.385027	6.62275	6.42213	0.0112707	0.124041	995	1199	557	846	732	841
E130303B06Rik	-0.639329	5.35399	6.41832	0.0112949	0.124244	236	240	249	421	463	515
Parp4	0.810445	4.16642	6.41681	0.0113045	0.124286	164	226	148	169	96	100
Hdac9	-4.79875	0.633898	6.4113	0.0113396	0.124608	0	2	0	37	0	35
Lysmd2	-0.82768	4.16547	6.41021	0.0113466	0.124621	126	126	62	268	121	262
Pgs1	0.408149	6.25128	6.40703	0.0113669	0.124781	710	874	508	642	544	667
Esf1	0.456626	7.59966	6.40605	0.0113732	0.124786	2123	2463	1018	1151	1698	1764
Asgr1	1.26682	3.03299	6.40359	0.011389	0.124896	90	116	67	21	70	39
Mobkl2c	1.95453	2.22695	6.40061	0.0114081	0.125042	28	73	63	33	15	4
Rab11fip5	-0.757987	4.82751	6.39499	0.0114443	0.125375	131	297	99	292	259	464
Ppp2r5d	-0.749126	4.15293	6.38765	0.0114917	0.125818	116	130	72	226	223	168
Atg4a	-2.25171	1.82144	6.38629	0.0115005	0.125818	19	11	0	51	65	34
Ugdh	-0.383583	7.09267	6.38601	0.0115023	0.125818	1197	1172	558	1377	1363	1639
Mfn2	0.494759	6.51704	6.37836	0.011552	0.126297	920	919	688	813	746	569
Jak1	-0.318169	8.29073	6.36928	0.0116113	0.126881	2698	2606	1482	3201	2852	3831
Nphp1	0.552438	5.4109	6.35997	0.0116724	0.127483	411	414	350	333	301	337
Nsmce1	-0.382818	7.0741	6.35725	0.0116903	0.127615	947	1234	659	1532	1115	1700
Npepl1	0.606599	5.07043	6.35518	0.0117039	0.127698	290	422	254	282	183	291
Fbln2	0.477938	6.08841	6.3432	0.0117832	0.128498	614	844	457	579	555	460
Tnks	-0.748743	4.23927	6.3392	0.0118098	0.128723	153	131	61	192	192	283
Sec14l2	0.967693	3.30435	6.3341	0.0118439	0.129029	104	126	78	49	54	84
Glrx5	-0.341621	8.43362	6.32746	0.0118882	0.129447	2381	2871	1975	3763	3047	4185
2610507B11Rik	0.365744	7.33345	6.32485	0.0119057	0.129572	1580	1541	1166	1344	1215	1430
Cobll1	0.478794	5.68618	6.32173	0.0119267	0.129735	471	660	329	375	374	468
B4galnt1	-0.897419	3.59849	6.30952	0.0120091	0.130565	63	85	51	150	165	117
Ubn2	0.523124	5.60559	6.30855	0.0120157	0.13057	491	690	256	357	369	401
Bola1	-0.652404	5.049	6.30645	0.01203	0.13066	237	235	145	516	256	373
Cbln1	-6.6342	-0.0385918	6.29923	0.012079	0.131062	0	0	0	25	0	16
Wwp2	-0.476449	6.75738	6.29921	0.0120792	0.131062	906	674	557	1347	895	1341
Pan3	-0.549222	6.09109	6.29727	0.0120924	0.131139	606	587	206	816	749	714
Stk36	1.83863	2.15101	6.29476	0.0121095	0.131259	54	62	43	33	15	4
Timm8b	0.437531	6.60177	6.29083	0.0121364	0.131329	797	1132	724	848	739	737
Sox11	-0.353663	8.50805	6.29002	0.012142	0.131329	3339	3141	1458	3732	3623	4220
Gpr137b	0.870341	4.07921	6.28998	0.0121422	0.131329	147	279	111	77	92	170
Wdr3	-0.335287	7.24801	6.28939	0.0121463	0.131329	1251	1305	717	1628	1514	1651
Cdk5rap3	0.574432	4.93989	6.28936	0.0121465	0.131329	314	375	200	240	238	212
Srebf1	0.459817	6.4119	6.28798	0.0121559	0.131365	796	1022	566	518	696	812
4930503E14Rik	3.78032	0.63096	6.28674	0.0121645	0.131391	24	20	17	5	0	0
Metap1d	1.38349	2.81744	6.28476	0.012178	0.131472	105	61	66	26	18	67
Cyb5b	-0.406484	8.51272	6.28357	0.0121862	0.131494	2700	3621	1503	3073	3775	4988
Gdi1	-0.635311	4.87137	6.28237	0.0121945	0.131517	156	240	147	284	359	352
Dusp27	-2.5876	0.991579	6.28036	0.0122084	0.131601	4	6	2	21	27	36
Ptgs1	-0.371659	7.63602	6.27744	0.0122285	0.131752	1368	1640	1109	2449	1746	2169
Riok3	-0.497079	5.68796	6.27035	0.0122775	0.132214	388	479	195	634	484	589
Rpl10	3.84003	0.519647	6.26912	0.012286	0.132239	25	34	2	0	2	2
[truncated: 19,517 more rows]
