# Supplementary material for: Cardiolipin metabolism regulates expression of muscle transcription factor MyoD1 and muscle development
Source: J Biol Chem. 2023 Feb 4;299(3):102978. doi: 10.1016/j.jbc.2023.102978 (PMC9999232; doi:10.1016/j.jbc.2023.102978)
Supplement: Supplemental Table 2 [file mmc2.xlsx]

## Sheet: Down GO fold>2,p<0.05
GO biological process complete	Total gene	Hit gene	Expected ratio	Fold enrichment	raw p-value	FDR
peripheral nervous system axon regeneration (GO:0014012)	3	3	0.08	36.25	0.000362	0.0143
positive regulation of cytoplasmic transport (GO:1903651)	13	4	0.36	11.15	0.000926	0.0317
axon regeneration (GO:0031103)	17	5	0.47	10.66	0.000247	0.0103
cholesterol biosynthetic process (GO:0006695)	31	8	0.86	9.36	7.6e-06	0.00048
middle ear morphogenesis (GO:0042474)	24	6	0.66	9.06	0.000125	0.00563
sterol biosynthetic process (GO:0016126)	41	10	1.13	8.84	8.56e-07	7.43e-05
secondary alcohol biosynthetic process (GO:1902653)	35	8	0.97	8.29	1.63e-05	0.000933
heart growth (GO:0060419)	37	8	1.02	7.84	2.31e-05	0.00126
lymph vessel development (GO:0001945)	24	5	0.66	7.55	0.000954	0.0324
regulation of collateral sprouting (GO:0048670)	24	5	0.66	7.55	0.000954	0.0323
cardiac muscle tissue growth (GO:0055017)	34	7	0.94	7.46	9.87e-05	0.00459
focal adhesion assembly (GO:0048041)	25	5	0.69	7.25	0.00112	0.0368
neuron projection regeneration (GO:0031102)	25	5	0.69	7.25	0.00112	0.0367
regulation of SMAD protein signal transduction (GO:0060390)	26	5	0.72	6.97	0.00131	0.042
positive regulation of skeletal muscle tissue development (GO:0048643)	27	5	0.74	6.71	0.00151	0.0481
response to axon injury (GO:0048678)	34	6	0.94	6.4	0.000644	0.0233
face morphogenesis (GO:0060325)	40	7	1.1	6.34	0.00024	0.0101
regulation of chondrocyte differentiation (GO:0032330)	52	9	1.43	6.27	3.41e-05	0.00177
collagen fibril organization (GO:0030199)	48	8	1.32	6.04	0.000118	0.00534
regulation of cartilage development (GO:0061035)	72	12	1.99	6.04	2.44e-06	0.000187
positive regulation of mesenchymal cell proliferation (GO:0002053)	37	6	1.02	5.88	0.000956	0.0323
negative regulation of ERK1 and ERK2 cascade (GO:0070373)	75	12	2.07	5.8	3.56e-06	0.00025
regulation of fibroblast migration (GO:0010762)	38	6	1.05	5.72	0.00108	0.0357
Rho protein signal transduction (GO:0007266)	76	12	2.1	5.72	4.02e-06	0.000281
head morphogenesis (GO:0060323)	46	7	1.27	5.52	0.000512	0.0191
actin filament bundle assembly (GO:0051017)	67	10	1.85	5.41	3.93e-05	0.00198
organ growth (GO:0035265)	114	17	3.14	5.41	8.59e-08	9.76e-06
regulation of nitric oxide biosynthetic process (GO:0045428)	68	10	1.88	5.33	4.4e-05	0.00221
cellular response to epidermal growth factor stimulus (GO:0071364)	41	6	1.13	5.31	0.00154	0.0486
heterophilic cell-cell adhesion via plasma membrane cell adhesion molecules (GO:0007157)	48	7	1.32	5.29	0.000644	0.0235
embryonic cranial skeleton morphogenesis (GO:0048701)	48	7	1.32	5.29	0.000644	0.0234
exocrine system development (GO:0035272)	48	7	1.32	5.29	0.000644	0.0233
muscle tissue morphogenesis (GO:0060415)	83	12	2.29	5.24	9.03e-06	0.000557
regulation of dendritic spine morphogenesis (GO:0061001)	56	8	1.54	5.18	0.000303	0.0123
actin filament bundle organization (GO:0061572)	70	10	1.93	5.18	5.49e-05	0.00265
body morphogenesis (GO:0010171)	57	8	1.57	5.09	0.000338	0.0135
regulation of heart growth (GO:0060420)	80	11	2.21	4.98	3.23e-05	0.00169
positive regulation of muscle organ development (GO:0048636)	81	11	2.23	4.92	3.58e-05	0.00185
positive regulation of striated muscle tissue development (GO:0045844)	81	11	2.23	4.92	3.58e-05	0.00184
regulation of cardiac muscle tissue growth (GO:0055021)	74	10	2.04	4.9	8.36e-05	0.00392
positive regulation of muscle tissue development (GO:1901863)	82	11	2.26	4.86	3.96e-05	0.00199
cell-matrix adhesion (GO:0007160)	112	15	3.09	4.86	1.67e-06	0.000132
negative regulation of reactive oxygen species metabolic process (GO:2000378)	68	9	1.88	4.8	0.000217	0.00916
muscle organ morphogenesis (GO:0048644)	91	12	2.51	4.78	2.08e-05	0.00115
negative regulation of Ras protein signal transduction (GO:0046580)	55	7	1.52	4.61	0.00133	0.0426
cell growth (GO:0016049)	110	14	3.03	4.61	6.28e-06	0.000408
cardiac muscle tissue morphogenesis (GO:0055008)	72	9	1.99	4.53	0.000319	0.0128
regulation of bone mineralization (GO:0030500)	81	10	2.23	4.48	0.000165	0.00717
positive regulation of striated muscle cell differentiation (GO:0051155)	73	9	2.01	4.47	0.00035	0.0139
regulation of postsynapse organization (GO:0099175)	131	16	3.61	4.43	2.26e-06	0.000175
regulation of muscle hypertrophy (GO:0014743)	74	9	2.04	4.41	0.000383	0.015
cellular response to amino acid stimulus (GO:0071230)	66	8	1.82	4.39	0.000818	0.0286
ureteric bud development (GO:0001657)	91	11	2.51	4.38	9.32e-05	0.00436
endochondral bone morphogenesis (GO:0060350)	75	9	2.07	4.35	0.000419	0.0162
regulation of morphogenesis of a branching structure (GO:0060688)	67	8	1.85	4.33	0.000894	0.0307
mesonephric tubule development (GO:0072164)	92	11	2.54	4.33	0.000102	0.0047
mesonephric epithelium development (GO:0072163)	92	11	2.54	4.33	0.000102	0.00469
lung development (GO:0030324)	201	24	5.54	4.33	1.04e-08	1.47e-06
respiratory tube development (GO:0030323)	204	24	5.63	4.27	1.35e-08	1.85e-06
positive regulation of synapse assembly (GO:0051965)	77	9	2.12	4.24	0.000499	0.0187
regulation of multicellular organism growth (GO:0040014)	86	10	2.37	4.22	0.000256	0.0107
actin filament organization (GO:0007015)	224	26	6.18	4.21	4.34e-09	6.99e-07
mesonephros development (GO:0001823)	95	11	2.62	4.2	0.000132	0.00586
regulation of organ growth (GO:0046620)	114	13	3.14	4.13	3.83e-05	0.00194
regulation of dendritic spine development (GO:0060998)	97	11	2.68	4.11	0.000156	0.00682
supramolecular fiber organization (GO:0097435)	450	51	12.41	4.11	3.18e-16	1.93e-13
negative regulation of developmental growth (GO:0048640)	124	14	3.42	4.09	2.16e-05	0.00118
regulation of cardiac muscle hypertrophy (GO:0010611)	71	8	1.96	4.08	0.00126	0.0405
positive regulation of muscle cell differentiation (GO:0051149)	89	10	2.45	4.07	0.00033	0.0132
developmental cell growth (GO:0048588)	98	11	2.7	4.07	0.00017	0.00728
regulation of cardiac muscle tissue development (GO:0055024)	98	11	2.7	4.07	0.00017	0.00726
regulation of muscle tissue development (GO:1901861)	163	18	4.5	4	2e-06	0.000155
osteoblast differentiation (GO:0001649)	91	10	2.51	3.98	0.000388	0.0151
respiratory system development (GO:0060541)	231	25	6.37	3.92	3.04e-08	3.91e-06
cartilage development (GO:0051216)	178	19	4.91	3.87	1.66e-06	0.000131
roof of mouth development (GO:0060021)	94	10	2.59	3.86	0.00049	0.0185
response to hydrogen peroxide (GO:0042542)	94	10	2.59	3.86	0.00049	0.0185
regulation of striated muscle tissue development (GO:0016202)	160	17	4.41	3.85	6.12e-06	0.0004
mesenchymal cell development (GO:0014031)	85	9	2.34	3.84	0.000956	0.0322
regulation of reactive oxygen species biosynthetic process (GO:1903426)	104	11	2.87	3.83	0.000272	0.0112
negative regulation of ossification (GO:0030279)	86	9	2.37	3.79	0.00103	0.0344
connective tissue development (GO:0061448)	231	24	6.37	3.77	1.15e-07	1.28e-05
regulation of muscle organ development (GO:0048634)	164	17	4.52	3.76	8.26e-06	0.000511
regulation of epithelial to mesenchymal transition (GO:0010717)	87	9	2.4	3.75	0.00111	0.0366
kidney morphogenesis (GO:0060993)	88	9	2.43	3.71	0.0012	0.0388
regulation of biomineralization (GO:0110149)	98	10	2.7	3.7	0.000661	0.0238
regulation of muscle adaptation (GO:0043502)	98	10	2.7	3.7	0.000661	0.0237
regulation of biomineral tissue development (GO:0070167)	98	10	2.7	3.7	0.000661	0.0237
regulation of osteoblast differentiation (GO:0045667)	128	13	3.53	3.68	0.000113	0.00517
steroid biosynthetic process (GO:0006694)	100	10	2.76	3.63	0.000763	0.0269
regulation of synapse assembly (GO:0051963)	120	12	3.31	3.63	0.000235	0.00989
developmental growth involved in morphogenesis (GO:0060560)	130	13	3.59	3.63	0.000131	0.00583
tissue remodeling (GO:0048771)	112	11	3.09	3.56	0.000486	0.0185
actin cytoskeleton organization (GO:0030036)	483	47	13.32	3.53	8.02e-13	3.02e-10
ossification (GO:0001503)	219	21	6.04	3.48	2.31e-06	0.000178
cell-substrate adhesion (GO:0031589)	167	16	4.61	3.47	3.67e-05	0.00188
growth (GO:0040007)	463	44	12.77	3.45	9.13e-12	2.67e-09
regulation of ossification (GO:0030278)	221	21	6.1	3.44	2.64e-06	0.000197
positive regulation of smooth muscle cell proliferation (GO:0048661)	106	10	2.92	3.42	0.00115	0.0375
developmental growth (GO:0048589)	447	42	12.33	3.41	3.82e-11	9.44e-09
actin filament-based process (GO:0030029)	542	51	14.95	3.41	2.67e-13	1.05e-10
cholesterol metabolic process (GO:0008203)	107	10	2.95	3.39	0.00123	0.0397
morphogenesis of a branching structure (GO:0001763)	203	19	5.6	3.39	9.55e-06	0.000585
negative regulation of growth (GO:0045926)	257	24	7.09	3.39	6.88e-07	6.21e-05
mesenchymal cell differentiation (GO:0048762)	150	14	4.14	3.38	0.000143	0.00629
negative regulation of MAPK cascade (GO:0043409)	172	16	4.74	3.37	5.09e-05	0.00248
negative regulation of blood vessel morphogenesis (GO:2000181)	119	11	3.28	3.35	0.000776	0.0273
kidney epithelium development (GO:0072073)	130	12	3.59	3.35	0.00046	0.0175
negative regulation of vasculature development (GO:1901343)	131	12	3.61	3.32	0.00049	0.0186
extracellular matrix organization (GO:0030198)	240	22	6.62	3.32	2.64e-06	0.000197
axon development (GO:0061564)	371	34	10.23	3.32	5.17e-09	8.09e-07
extracellular structure organization (GO:0043062)	241	22	6.65	3.31	2.81e-06	0.000205
regulation of developmental growth (GO:0048638)	394	36	10.87	3.31	1.96e-09	3.52e-07
secondary alcohol metabolic process (GO:1902652)	122	11	3.37	3.27	0.000937	0.0319
sterol metabolic process (GO:0016125)	122	11	3.37	3.27	0.000937	0.0318
regulation of cell-substrate adhesion (GO:0010810)	212	19	5.85	3.25	1.68e-05	0.000954
regulation of striated muscle cell differentiation (GO:0051153)	123	11	3.39	3.24	0.000997	0.0335
cardiac muscle tissue development (GO:0048738)	191	17	5.27	3.23	4.99e-05	0.00245
morphogenesis of a branching epithelium (GO:0061138)	191	17	5.27	3.23	4.99e-05	0.00244
ear morphogenesis (GO:0042471)	135	12	3.72	3.22	0.000628	0.023
regulation of synapse organization (GO:0050807)	271	24	7.48	3.21	1.64e-06	0.000131
cell junction assembly (GO:0034329)	136	12	3.75	3.2	0.000667	0.0238
branching morphogenesis of an epithelial tube (GO:0048754)	160	14	4.41	3.17	0.000265	0.011
regulation of smooth muscle cell proliferation (GO:0048660)	161	14	4.44	3.15	0.000281	0.0115
cell-cell adhesion via plasma-membrane adhesion molecules (GO:0098742)	184	16	5.08	3.15	0.000106	0.00487
axon guidance (GO:0007411)	219	19	6.04	3.15	2.55e-05	0.00137
muscle organ development (GO:0007517)	278	24	7.67	3.13	2.47e-06	0.000188
neuron projection guidance (GO:0097485)	221	19	6.1	3.12	2.86e-05	0.00152
cardiac ventricle development (GO:0003231)	140	12	3.86	3.11	0.000844	0.0293
cardiac chamber morphogenesis (GO:0003206)	140	12	3.86	3.11	0.000844	0.0292
bone development (GO:0060348)	212	18	5.85	3.08	5.35e-05	0.00259
negative regulation of protein phosphorylation (GO:0001933)	412	35	11.36	3.08	1.83e-08	2.43e-06
muscle system process (GO:0003012)	236	20	6.51	3.07	2.15e-05	0.00119
regulation of synapse structure or activity (GO:0050803)	283	24	7.81	3.07	3.28e-06	0.000236
axonogenesis (GO:0007409)	342	29	9.43	3.07	3.18e-07	3.14e-05
regulation of reactive oxygen species metabolic process (GO:2000377)	203	17	5.6	3.04	0.0001	0.00464
Ras protein signal transduction (GO:0007265)	215	18	5.93	3.04	6.33e-05	0.003
angiogenesis (GO:0001525)	311	26	8.58	3.03	1.65e-06	0.000131
phospholipid biosynthetic process (GO:0008654)	144	12	3.97	3.02	0.00106	0.0351
negative regulation of cell migration (GO:0030336)	276	23	7.61	3.02	6.83e-06	0.000441
muscle tissue development (GO:0060537)	337	28	9.3	3.01	7.39e-07	6.63e-05
cellular response to acid chemical (GO:0071229)	169	14	4.66	3	0.000444	0.0169
regulation of dendrite development (GO:0050773)	194	16	5.35	2.99	0.000187	0.00795
regulation of organelle assembly (GO:1902115)	207	17	5.71	2.98	0.000125	0.00562
regulation of Ras protein signal transduction (GO:0046578)	231	19	6.37	2.98	4.99e-05	0.00246
muscle structure development (GO:0061061)	486	40	13.41	2.98	3.98e-09	6.48e-07
negative regulation of cell growth (GO:0030308)	195	16	5.38	2.97	0.000197	0.00837
regulation of endothelial cell migration (GO:0010594)	160	13	4.41	2.95	0.000829	0.0288
skeletal system morphogenesis (GO:0048705)	258	21	7.12	2.95	2.35e-05	0.00128
striated muscle tissue development (GO:0014706)	320	26	8.83	2.95	2.68e-06	0.000198
cell projection morphogenesis (GO:0048858)	480	39	13.24	2.95	8.68e-09	1.24e-06
skeletal system development (GO:0001501)	492	40	13.57	2.95	5.48e-09	8.41e-07
neuron projection morphogenesis (GO:0048812)	469	38	12.94	2.94	1.45e-08	1.97e-06
regulation of animal organ morphogenesis (GO:2000027)	210	17	5.79	2.93	0.000146	0.0064
transmembrane receptor protein tyrosine kinase signaling pathway (GO:0007169)	347	28	9.57	2.93	1.26e-06	0.000105
regulation of small GTPase mediated signal transduction (GO:0051056)	261	21	7.2	2.92	2.76e-05	0.00148
negative regulation of cellular component movement (GO:0051271)	323	26	8.91	2.92	3.14e-06	0.000226
regulation of cell morphogenesis involved in differentiation (GO:0010769)	348	28	9.6	2.92	1.33e-06	0.000109
regulation of muscle cell differentiation (GO:0051147)	162	13	4.47	2.91	0.000922	0.0316
cell junction organization (GO:0034330)	187	15	5.16	2.91	0.000386	0.0151
negative regulation of protein kinase activity (GO:0006469)	199	16	5.49	2.91	0.000244	0.0102
plasma membrane bounded cell projection morphogenesis (GO:0120039)	474	38	13.07	2.91	1.88e-08	2.46e-06
regulation of cell migration (GO:0030334)	912	73	25.16	2.9	3.58e-15	1.89e-12
negative regulation of cell motility (GO:2000146)	289	23	7.97	2.89	1.36e-05	0.000798
positive regulation of cell morphogenesis involved in differentiation (GO:0010770)	189	15	5.21	2.88	0.000429	0.0165
vascular process in circulatory system (GO:0003018)	203	16	5.6	2.86	0.0003	0.0122
regulation of growth (GO:0040008)	698	55	19.25	2.86	2.01e-11	5.3e-09
positive regulation of developmental growth (GO:0048639)	216	17	5.96	2.85	0.0002	0.00847
regulation of angiogenesis (GO:0045765)	305	24	8.41	2.85	1.06e-05	0.000635
cell morphogenesis involved in neuron differentiation (GO:0048667)	433	34	11.94	2.85	1.68e-07	1.79e-05
negative regulation of phosphorylation (GO:0042326)	458	36	12.63	2.85	7.08e-08	8.41e-06
response to reactive oxygen species (GO:0000302)	166	13	4.58	2.84	0.00113	0.037
tissue morphogenesis (GO:0048729)	626	49	17.27	2.84	3.28e-10	6.57e-08
small GTPase mediated signal transduction (GO:0007264)	282	22	7.78	2.83	2.77e-05	0.00148
positive regulation of angiogenesis (GO:0045766)	180	14	4.97	2.82	0.000792	0.0278
positive regulation of cell migration (GO:0030335)	553	43	15.25	2.82	4.97e-09	7.86e-07
regulation of cell motility (GO:2000145)	963	75	26.56	2.82	5.49e-15	2.8e-12
circulatory system process (GO:0003013)	416	32	11.47	2.79	5.91e-07	5.46e-05
cell part morphogenesis (GO:0032990)	506	39	13.96	2.79	3.27e-08	4.16e-06
response to acid chemical (GO:0001101)	248	19	6.84	2.78	0.00012	0.00542
regulation of vasculature development (GO:1901342)	340	26	9.38	2.77	7.39e-06	0.000469
mesenchyme development (GO:0060485)	210	16	5.79	2.76	0.000426	0.0164
epidermis development (GO:0008544)	250	19	6.9	2.76	0.000132	0.00587
positive regulation of cellular component movement (GO:0051272)	594	45	16.38	2.75	4.55e-09	7.27e-07
blood vessel morphogenesis (GO:0048514)	424	32	11.7	2.74	8.69e-07	7.5e-05
neuron projection development (GO:0031175)	688	52	18.98	2.74	2.93e-10	6.02e-08
cardiac chamber development (GO:0003205)	186	14	5.13	2.73	0.00106	0.0352
regulation of ERK1 and ERK2 cascade (GO:0070372)	307	23	8.47	2.72	3.31e-05	0.00173
positive regulation of cell motility (GO:2000147)	576	43	15.89	2.71	1.51e-08	2.04e-06
muscle cell differentiation (GO:0042692)	269	20	7.42	2.7	0.000117	0.00533
regulation of MAP kinase activity (GO:0043405)	297	22	8.19	2.69	5.71e-05	0.00274
blood circulation (GO:0008015)	405	30	11.17	2.69	2.71e-06	0.000199
blood vessel development (GO:0001568)	526	39	14.51	2.69	8.48e-08	9.71e-06
positive regulation of locomotion (GO:0040017)	607	45	16.74	2.69	8.4e-09	1.22e-06
regulation of cellular component movement (GO:0051270)	1051	78	28.99	2.69	1.64e-14	7.64e-12
skin development (GO:0043588)	230	17	6.34	2.68	0.000395	0.0153
regulation of cellular response to growth factor stimulus (GO:0090287)	271	20	7.48	2.68	0.000128	0.00575
regulation of locomotion (GO:0040012)	1040	77	28.69	2.68	2.78e-14	1.22e-11
negative regulation of cell projection organization (GO:0031345)	204	15	5.63	2.67	0.000894	0.0308
striated muscle cell differentiation (GO:0051146)	217	16	5.99	2.67	0.000594	0.0219
cellular response to external stimulus (GO:0071496)	244	18	6.73	2.67	0.000276	0.0113
negative regulation of locomotion (GO:0040013)	339	25	9.35	2.67	1.95e-05	0.00109
morphogenesis of an epithelium (GO:0002009)	505	37	13.93	2.66	2.41e-07	2.45e-05
negative regulation of kinase activity (GO:0033673)	219	16	6.04	2.65	0.000652	0.0235
heart development (GO:0007507)	564	41	15.56	2.64	6.5e-08	7.77e-06
regulation of axonogenesis (GO:0050770)	207	15	5.71	2.63	0.00103	0.0343
regulation of cell morphogenesis (GO:0022604)	538	39	14.84	2.63	1.46e-07	1.6e-05
epithelial tube morphogenesis (GO:0060562)	360	26	9.93	2.62	1.87e-05	0.00106
cell morphogenesis (GO:0000902)	732	53	20.19	2.62	1.18e-09	2.21e-07
vasculature development (GO:0001944)	555	40	15.31	2.61	1.92e-07	2.02e-05
cardiovascular system development (GO:0072358)	569	41	15.69	2.61	1.31e-07	1.44e-05
regulation of leukocyte migration (GO:0002685)	209	15	5.76	2.6	0.00112	0.0367
cellular response to growth factor stimulus (GO:0071363)	391	28	10.79	2.6	1.05e-05	0.000628
response to growth factor (GO:0070848)	405	29	11.17	2.6	7.3e-06	0.000467
circulatory system development (GO:0072359)	906	65	24.99	2.6	1.42e-11	3.88e-09
heart morphogenesis (GO:0003007)	266	19	7.34	2.59	0.000276	0.0113
negative regulation of protein modification process (GO:0031400)	574	41	15.83	2.59	1.44e-07	1.58e-05
cellular component morphogenesis (GO:0032989)	840	60	23.17	2.59	1.1e-10	2.51e-08
regulation of anatomical structure morphogenesis (GO:0022603)	1090	78	30.07	2.59	1.05e-13	4.25e-11
regulation of cell growth (GO:0001558)	422	30	11.64	2.58	5.82e-06	0.000384
anatomical structure formation involved in morphogenesis (GO:0048646)	926	66	25.54	2.58	1.21e-11	3.36e-09
tissue development (GO:0009888)	1649	117	45.49	2.57	4.29e-20	3.57e-17
cellular response to peptide (GO:1901653)	227	16	6.26	2.56	0.000932	0.0318
enzyme linked receptor protein signaling pathway (GO:0007167)	538	38	14.84	2.56	5.16e-07	4.83e-05
positive regulation of cell development (GO:0010720)	665	47	18.34	2.56	1.83e-08	2.42e-06
regulation of muscle system process (GO:0090257)	242	17	6.68	2.55	0.000677	0.0241
positive regulation of growth (GO:0045927)	299	21	8.25	2.55	0.000167	0.0072
positive regulation of neuron projection development (GO:0010976)	369	26	10.18	2.55	2.78e-05	0.00148
cell morphogenesis involved in differentiation (GO:0000904)	569	40	15.69	2.55	2.65e-07	2.67e-05
regulation of epithelial cell migration (GO:0010632)	229	16	6.32	2.53	0.00102	0.034
homeostasis of number of cells (GO:0048872)	258	18	7.12	2.53	0.000514	0.0192
positive regulation of protein catabolic process (GO:0045732)	216	15	5.96	2.52	0.00152	0.0483
synapse organization (GO:0050808)	288	20	7.94	2.52	0.000272	0.0112
urogenital system development (GO:0001655)	317	22	8.74	2.52	0.000138	0.00611
cell-cell adhesion (GO:0098609)	389	27	10.73	2.52	3.6e-05	0.00185
tube development (GO:0035295)	921	64	25.4	2.52	1e-10	2.37e-08
kidney development (GO:0001822)	262	18	7.23	2.49	0.000609	0.0224
negative regulation of phosphorus metabolic process (GO:0010563)	554	38	15.28	2.49	8.44e-07	7.41e-05
negative regulation of phosphate metabolic process (GO:0045936)	554	38	15.28	2.49	8.44e-07	7.37e-05
regulation of transmembrane receptor protein serine/threonine kinase signaling pathway (GO:0090092)	234	16	6.45	2.48	0.00125	0.0405
tube morphogenesis (GO:0035239)	715	49	19.72	2.48	1.96e-08	2.53e-06
cellular response to organonitrogen compound (GO:0071417)	441	30	12.16	2.47	1.53e-05	0.000883
positive regulation of neuron differentiation (GO:0045666)	469	32	12.94	2.47	7.35e-06	0.000468
neuron development (GO:0048666)	839	57	23.14	2.46	2.07e-09	3.68e-07
cytoskeleton organization (GO:0007010)	1050	71	28.96	2.45	1.75e-11	4.69e-09
regulation of neuron projection development (GO:0010975)	608	41	16.77	2.44	4.38e-07	4.19e-05
negative regulation of developmental process (GO:0051093)	1031	69	28.44	2.43	7.62e-11	1.82e-08
positive regulation of cell differentiation (GO:0045597)	1102	74	30.4	2.43	1.14e-11	3.27e-09
positive regulation of cellular component biogenesis (GO:0044089)	526	35	14.51	2.41	4.13e-06	0.000287
regulation of multicellular organismal development (GO:2000026)	2151	143	59.33	2.41	2.53e-22	4.99e-19
negative regulation of cell adhesion (GO:0007162)	287	19	7.92	2.4	0.000892	0.0308
regulation of actin filament-based process (GO:0032970)	408	27	11.25	2.4	6.05e-05	0.00289
embryonic organ development (GO:0048568)	485	32	13.38	2.39	1.26e-05	0.000748
negative regulation of cell population proliferation (GO:0008285)	684	45	18.87	2.39	2.57e-07	2.6e-05
neuron differentiation (GO:0030182)	1034	68	28.52	2.38	1.68e-10	3.64e-08
anatomical structure morphogenesis (GO:0009653)	2212	145	61.01	2.38	4.38e-22	7.69e-19
negative regulation of cell development (GO:0010721)	383	25	10.56	2.37	0.000137	0.00608
renal system development (GO:0072001)	278	18	7.67	2.35	0.00145	0.0464
regulation of developmental process (GO:0050793)	2680	174	73.92	2.35	2.2e-26	6.97e-23
regulation of MAPK cascade (GO:0043408)	714	46	19.69	2.34	2.97e-07	2.97e-05
cell adhesion (GO:0007155)	789	51	21.76	2.34	7.99e-08	9.28e-06
regulation of protein catabolic process (GO:0042176)	389	25	10.73	2.33	0.000167	0.0072
in utero embryonic development (GO:0001701)	514	33	14.18	2.33	1.95e-05	0.0011
animal organ morphogenesis (GO:0009887)	1011	65	27.89	2.33	1.42e-09	2.64e-07
regulation of actin cytoskeleton organization (GO:0032956)	360	23	9.93	2.32	0.000331	0.0133
biological adhesion (GO:0022610)	799	51	22.04	2.31	9.95e-08	1.12e-05
positive regulation of developmental process (GO:0051094)	1538	98	42.42	2.31	6.17e-14	2.57e-11
gland development (GO:0048732)	428	27	11.81	2.29	0.000166	0.00719
positive regulation of cell projection organization (GO:0031346)	474	30	13.07	2.29	6.04e-05	0.00289
regulation of neuron differentiation (GO:0045664)	776	49	21.4	2.29	2.35e-07	2.41e-05
regulation of epithelial cell proliferation (GO:0050678)	365	23	10.07	2.28	0.000389	0.0151
regulation of cytoskeleton organization (GO:0051493)	557	35	15.36	2.28	1.4e-05	0.000817
positive regulation of nervous system development (GO:0051962)	653	41	18.01	2.28	3.32e-06	0.000236
regulation of cellular component biogenesis (GO:0044087)	969	61	26.73	2.28	8.19e-09	1.2e-06
regulation of supramolecular fiber organization (GO:1902903)	368	23	10.15	2.27	0.000668	0.0238
cellular response to nitrogen compound (GO:1901699)	512	32	14.12	2.27	3.76e-05	0.00191
regulation of cell adhesion (GO:0030155)	702	44	19.36	2.27	1.29e-06	0.000107
locomotion (GO:0040011)	1165	73	32.13	2.27	2.92e-10	6.06e-08
regulation of cell development (GO:0060284)	1091	68	30.09	2.26	1.72e-09	3.13e-07
embryo development (GO:0009790)	1173	73	32.36	2.26	3.52e-10	6.94e-08
response to oxidative stress (GO:0006979)	338	21	9.32	2.25	0.00082	0.0286
positive regulation of apoptotic process (GO:0043065)	644	40	17.76	2.25	5.23e-06	0.000353
regulation of cell projection organization (GO:0031344)	789	49	21.76	2.25	5.27e-07	4.9e-05
plasma membrane bounded cell projection organization (GO:0120036)	1049	65	28.94	2.25	5.19e-09	8.04e-07
regulation of cellular component size (GO:0032535)	405	25	11.17	2.24	0.000374	0.0148
positive regulation of hydrolase activity (GO:0051345)	519	32	14.32	2.24	4.58e-05	0.00229
positive regulation of neurogenesis (GO:0050769)	583	36	16.08	2.24	2.01e-05	0.00112
positive regulation of cell death (GO:0010942)	711	44	19.61	2.24	1.62e-06	0.000131
cellular response to endogenous stimulus (GO:0071495)	922	57	25.43	2.24	4.41e-08	5.53e-06
epithelium development (GO:0060429)	1020	63	28.14	2.24	1.06e-08	1.49e-06
regulation of nervous system development (GO:0051960)	1068	66	29.46	2.24	3.95e-09	6.49e-07
regulation of anatomical structure size (GO:0090066)	569	35	15.69	2.23	2.87e-05	0.00152
positive regulation of programmed cell death (GO:0043068)	649	40	17.9	2.23	5.83e-06	0.000383
regulation of plasma membrane bounded cell projection organization (GO:0120035)	780	48	21.52	2.23	8.07e-07	7.12e-05
cell projection organization (GO:0030030)	1105	68	30.48	2.23	2.33e-09	4.09e-07
regulation of apoptotic process (GO:0042981)	1493	92	41.18	2.23	2.31e-12	7.76e-10
negative regulation of intracellular signal transduction (GO:1902532)	507	31	13.98	2.22	6.91e-05	0.00327
cell migration (GO:0016477)	838	51	23.11	2.21	3.81e-07	3.69e-05
regulation of programmed cell death (GO:0043067)	1518	92	41.87	2.2	6.34e-12	1.89e-09
regulation of protein serine/threonine kinase activity (GO:0071900)	431	26	11.89	2.19	0.000343	0.0136
regulation of cell differentiation (GO:0045595)	1867	113	51.5	2.19	1.03e-14	5.08e-12
regulation of protein kinase activity (GO:0045859)	669	40	18.45	2.17	1.41e-05	0.000817
chordate embryonic development (GO:0043009)	801	48	22.09	2.17	1.25e-06	0.000105
embryo development ending in birth or egg hatching (GO:0009792)	818	49	22.56	2.17	9.52e-07	8.13e-05
regulation of multicellular organismal process (GO:0051239)	3219	193	88.79	2.17	9.74e-26	2.56e-22
movement of cell or subcellular component (GO:0006928)	1375	82	37.93	2.16	2.45e-10	5.23e-08
positive regulation of cellular component organization (GO:0051130)	1254	74	34.59	2.14	2.37e-09	4.11e-07
regulation of cell population proliferation (GO:0042127)	1657	98	45.71	2.14	3.12e-12	1.03e-09
regulation of cellular component organization (GO:0051128)	2548	150	70.28	2.13	1.12e-18	7.38e-16
epithelial cell differentiation (GO:0030855)	497	29	13.71	2.12	0.000293	0.0119
negative regulation of cellular component organization (GO:0051129)	734	43	20.25	2.12	7.79e-06	0.00049
negative regulation of apoptotic process (GO:0043066)	905	53	24.96	2.12	6.48e-07	5.92e-05
lipid biosynthetic process (GO:0008610)	413	24	11.39	2.11	0.00135	0.0433
embryonic morphogenesis (GO:0048598)	618	36	17.05	2.11	6.09e-05	0.0029
negative regulation of multicellular organismal process (GO:0051241)	1306	76	36.02	2.11	2.69e-09	4.63e-07
response to endogenous stimulus (GO:0009719)	1124	65	31	2.1	5.34e-08	6.64e-06
regulation of cell death (GO:0010941)	1671	97	46.09	2.1	1.16e-11	3.26e-09
animal organ development (GO:0048513)	3032	176	83.63	2.1	1.57e-21	1.91e-18
negative regulation of programmed cell death (GO:0043069)	925	53	25.51	2.08	1.34e-06	0.000109
localization of cell (GO:0051674)	958	55	26.42	2.08	7.45e-07	6.65e-05
cell motility (GO:0048870)	958	55	26.42	2.08	7.45e-07	6.61e-05
regulation of protein phosphorylation (GO:0001932)	1426	82	39.33	2.08	9.23e-10	1.76e-07
generation of neurons (GO:0048699)	1659	95	45.76	2.08	4.69e-11	1.14e-08
regulation of protein modification process (GO:0031399)	1797	103	49.57	2.08	6.15e-12	1.87e-09
response to abiotic stimulus (GO:0009628)	909	52	25.07	2.07	1.82e-06	0.000143
system development (GO:0048731)	4203	240	115.93	2.07	3.45e-30	1.36e-26
negative regulation of cell differentiation (GO:0045596)	755	43	20.83	2.06	1.65e-05	0.00094
regulation of neurogenesis (GO:0050767)	952	54	26.26	2.06	1.82e-06	0.000142
positive regulation of secretion by cell (GO:1903532)	477	27	13.16	2.05	0.000687	0.0243
negative regulation of transcription by RNA polymerase II (GO:0000122)	865	49	23.86	2.05	4.91e-06	0.000334
positive regulation of multicellular organismal process (GO:0051240)	1914	108	52.79	2.05	3.32e-12	1.07e-09
negative regulation of cellular protein metabolic process (GO:0032269)	1001	56	27.61	2.03	1.28e-06	0.000106
cell development (GO:0048468)	1745	97	48.13	2.02	1.34e-10	2.98e-08
positive regulation of MAPK cascade (GO:0043410)	522	29	14.4	2.01	0.000682	0.0242
hematopoietic or lymphoid organ development (GO:0048534)	704	39	19.42	2.01	7.04e-05	0.00331
regulation of organelle organization (GO:0033043)	1278	71	35.25	2.01	7.27e-08	8.57e-06
regulation of vesicle-mediated transport (GO:0060627)	598	33	16.49	2	0.000375	0.0148

## Sheet: Up GO fold>2,p<0.05
GO biological process complete	Total gene	Hit gene	Expected ratio	Fold enrichment	raw p-value	FDR
negative regulation of natural killer cell mediated cytotoxicity (GO:0045953)	19	5	0.39	12.95	9.52e-05	0.0386
negative regulation of natural killer cell mediated immunity (GO:0002716)	20	5	0.41	12.3	0.000117	0.044
antigen processing and presentation of exogenous antigen (GO:0019884)	31	6	0.63	9.53	8.31e-05	0.0365
apoptotic signaling pathway (GO:0097190)	279	18	5.67	3.18	3.18e-05	0.021
regulation of angiogenesis (GO:0045765)	305	18	6.2	2.9	9.39e-05	0.0391
regulation of vasculature development (GO:1901342)	340	20	6.91	2.9	4.06e-05	0.0229
angiogenesis (GO:0001525)	311	18	6.32	2.85	0.000118	0.0435
blood vessel morphogenesis (GO:0048514)	424	23	8.61	2.67	3.65e-05	0.0231
positive regulation of response to external stimulus (GO:0032103)	457	24	9.29	2.58	4.05e-05	0.0237
blood vessel development (GO:0001568)	526	26	10.69	2.43	6.43e-05	0.0318
programmed cell death (GO:0012501)	843	41	17.13	2.39	7.81e-07	0.00411
apoptotic process (GO:0006915)	806	38	16.38	2.32	3.36e-06	0.0059
vasculature development (GO:0001944)	555	26	11.28	2.31	0.000125	0.0448
cell death (GO:0008219)	882	41	17.92	2.29	1.68e-06	0.00441
positive regulation of programmed cell death (GO:0043068)	649	30	13.19	2.28	5.94e-05	0.0313
positive regulation of apoptotic process (GO:0043065)	644	29	13.08	2.22	0.000109	0.0422
positive regulation of cell death (GO:0010942)	711	32	14.45	2.22	4.52e-05	0.0246
negative regulation of cell differentiation (GO:0045596)	755	33	15.34	2.15	6.89e-05	0.032
regulation of response to external stimulus (GO:0032101)	941	41	19.12	2.14	1e-05	0.00991
regulation of cell migration (GO:0030334)	912	39	18.53	2.1	2.3e-05	0.0173
regulation of cellular component movement (GO:0051270)	1051	43	21.35	2.01	2.97e-05	0.0204
circulatory system development (GO:0072359)	906	37	18.41	2.01	0.000105	0.0416
